# Supplementary material for: Heat shock protein 90 is required for sexual and asexual development, virulence, and heat shock response in Fusarium graminearum
Source: Sci Rep. 2016 Jun 16;6:28154. doi: 10.1038/srep28154 (PMC4910114; doi:10.1038/srep28154)
Supplement: Supplementary Dataset 1 [file srep28154-s2.xls]

## Sheet: Total genes
Supplementary Dataset 1. Total RNA-seq data of normal (25 ºC) and high (37 ºC) temperature conditions.
Locus ID	25 ºC_mean	37 ºC_mean	37 ºC_mean/25 ºC_mean	MIPS annotation
FGSG_00017	49.22	460.63	9.35859	related to CPS1 - Gly-X carboxypeptidase YSCS precursor
FGSG_00018	9512.15	7873.02	0.82768	conserved hypothetical protein
FGSG_00024	1035.17	258.42	0.24964	conserved hypothetical protein
FGSG_00025	131.11	23.19	0.176874	conserved hypothetical protein
FGSG_00030	193.28	27.82	0.143936	hypothetical protein
FGSG_00032	544.85	196.43	0.360521	related to non-heme chloroperoxidase
FGSG_00033	10154.1	1756.31	0.172966	conserved hypothetical protein
FGSG_00039	207.88	142.94	0.687608	conserved hypothetical protein
FGSG_00045	798.97	2689.11	3.36572	conserved hypothetical protein
FGSG_00050	57.65	115.54	2.00416	conserved hypothetical protein
FGSG_00051	143.91	115.47	0.802376	related to aliphatic nitrilase
FGSG_00058	140.65	396.2	2.81692	related to nicotinamide mononucleotide permease
FGSG_00059	28110.8	22699.6	0.807504	conserved hypothetical protein
FGSG_00062	117.9	86.3	0.731976	related to KP4 killer toxin
FGSG_00064	95.6	810.1	8.47385	conserved hypothetical protein
FGSG_00066	728.09	6403.02	8.79427	conserved hypothetical protein
FGSG_00069	202.95	68.72	0.338606	related to transcription activator amyR
FGSG_00072	2736.29	119.59	0.0437052	conserved hypothetical protein
FGSG_00082	133.82	25.46	0.190256	related to triacylglycerol lipase V precursor
FGSG_00107	211.27	56.08	0.265442	probable quinate transport protein
FGSG_00112	1	145.78	145.78	conserved hypothetical protein
FGSG_00116	4345.21	2163.67	0.497944	related to HNM1 - Choline permease
FGSG_00117	4493.18	2742.89	0.610456	conserved hypothetical protein
FGSG_00118	2290.44	13688.2	5.97624	related to neutral amino acid permease
FGSG_00129	1558.35	217.07	0.139295	conserved hypothetical protein
FGSG_00136	427.51	570.67	1.33487	related to neutral amino acid permease
FGSG_00138	131.6	28.65	0.217705	conserved hypothetical protein
FGSG_00139	1050.3	308.07	0.293316	probable aldehyde dehydrogenase
FGSG_00150	523.35	29561.8	56.4858	related to endo-polygalacturonase 6
FGSG_00151	1	125.58	125.58	putative protein [EST hit]
FGSG_00152	11031.2	6623.92	0.600472	related to tetracycline resistance protein (probable transport protein)
FGSG_00166	439.89	37.81	0.0859533	probable beta-glucosidase
FGSG_00168	5331.31	1846.48	0.346346	probable ribosomal protein S14 precursor, mitochondrial
FGSG_00169	1164.33	925.7	0.79505	conserved hypothetical protein
FGSG_00170	4517.83	2520.91	0.557991	probable rho3 protein
FGSG_00171	73.98	2594.91	35.0758	conserved hypothetical protein
FGSG_00172	172.31	49.5	0.287273	related to glutathione transferase omega 1
FGSG_00173	3272.81	1204.16	0.367928	related to putative glycosidases
FGSG_00174	2388.94	6531.18	2.73392	conserved hypothetical protein
FGSG_00175	940.83	213.74	0.227182	probable methylcitrate synthase
FGSG_00176	1428.41	245.36	0.171771	probable isocitrate lyase
FGSG_00177	837.65	2749.38	3.28225	related to short-chain alcohol dehydrogenase
FGSG_00179	635.75	308.78	0.485694	conserved hypothetical protein
FGSG_00182	3175.28	690.9	0.217587	probable COP9 complex subunit 2
FGSG_00183	821.01	390.59	0.475743	conserved hypothetical protein
FGSG_00184	189.84	329.53	1.73583	conserved hypothetical protein
FGSG_00185	12402.8	15897.7	1.28178	conserved hypothetical protein
FGSG_00186	5589.4	1682.8	0.30107	probable serine O-acetyltransferase
FGSG_00188	3028.32	1080.68	0.356858	related to pre-mRNA splicing factor
FGSG_00189	5329.44	860.65	0.16149	related to oligosaccharyltransferase 48K subunit
FGSG_00190	24785.8	8159.56	0.329203	probable NADH2 dehydrogenase (ubiquinone) 9.5K protein, ubiquinone-binding
FGSG_00192	11788.8	5205.12	0.441532	probable subtilisin-like serine protease
FGSG_00193	6.05	120.27	19.8793	conserved hypothetical protein
FGSG_00194	3338.07	1162.67	0.348306	related to acetylhydrolase
FGSG_00196	516	453.69	0.879244	conserved hypothetical protein
FGSG_00197	104.14	134.14	1.28807	related to monocarboxylate transporter 4
FGSG_00200	790.57	199.95	0.252919	related to alcohol oxidase
FGSG_00207	2067.37	631.88	0.305644	conserved hypothetical protein
FGSG_00209	1043.81	703.15	0.673638	conserved hypothetical protein
FGSG_00214	135.3	29.01	0.214412	hypothetical protein
FGSG_00217	633.36	127.72	0.201655	conserved hypothetical protein
FGSG_00224	97.66	224.36	2.29736	conserved hypothetical protein
FGSG_00226	229.04	567.77	2.47891	related to multidrug resistant protein
FGSG_00227	113.41	20.77	0.183141	related to cutinase transcription factor 1 beta
FGSG_00229	129.17	26.12	0.202214	conserved hypothetical protein
FGSG_00235	112.26	32.68	0.29111	conserved hypothetical protein
FGSG_00243	9946.26	25419.9	2.55573	conserved hypothetical protein
FGSG_00246	275.42	61.17	0.222097	conserved hypothetical protein
FGSG_00249	4857.36	2334.22	0.480553	conserved hypothetical protein
FGSG_00257	1129.39	982.83	0.870231	conserved hypothetical protein
FGSG_00259	1698.88	740.92	0.436123	conserved hypothetical protein
FGSG_00260	2014.7	1734.38	0.860863	conserved hypothetical protein
FGSG_00261	9016.8	2747.67	0.304728	conserved hypothetical protein
FGSG_00262	85.98	190.7	2.21796	conserved hypothetical protein
FGSG_00263	1936.67	395.01	0.203964	related to apopolysialoglycoprotein
FGSG_00264	2592.1	1759.24	0.678693	conserved hypothetical protein
FGSG_00265	1354.33	646.3	0.47721	related to WD-repeat protein CRB3
FGSG_00266	209.56	139.54	0.665871	conserved hypothetical protein
FGSG_00268	244.27	184.28	0.754411	related to protein BTN1
FGSG_00269	3856.01	508.6	0.131898	related to nicotinate phosphoribosyltransferase
FGSG_00270	635.35	356.45	0.561029	related to UTP4 - U3 snoRNP protein
FGSG_00271	6521.52	16669.4	2.55606	related to PNG1 - protein with de-N-glycosylation function (N-glycanase)
FGSG_00272	301.08	888.94	2.9525	conserved hypothetical protein
FGSG_00275	399.64	515.53	1.28999	conserved hypothetical protein
FGSG_00276	2772.98	75834.9	27.3478	related to mannose-P-dolichol utilization defect 1 protein
FGSG_00278	60871.9	28958.8	0.475733	probable biotin synthase
FGSG_00279	5494.58	12683.4	2.30835	conserved hypothetical protein
FGSG_00280	1948.36	5775.69	2.96439	probable histone acetyltransferase
FGSG_00281	2306.53	6541.66	2.83615	conserved hypothetical protein
FGSG_00283	1306.22	334.96	0.256435	probable protein FR, involved in hyphal branching
FGSG_00284	2393.97	1098.38	0.458811	conserved hypothetical protein
FGSG_00285	150605	56263.9	0.373587	conserved hypothetical protein
FGSG_00286	22443	4795.2	0.213662	probable translation initiation factor eIF-4E
FGSG_00287	3261.7	576.01	0.176598	related to malonyl CoA synthetase
FGSG_00288	4036.04	3329.73	0.824999	conserved hypothetical protein
FGSG_00291	4831.39	1513.27	0.313216	related to VPS28 protein, involved in vacuolar traffic
FGSG_00292	1417.37	468.7	0.330683	related to excision repair protein RAD4
FGSG_00293	1028.18	317.05	0.30836	related to rho coiled-coil associated kinase alpha
FGSG_00294	3038.14	3384.48	1.114	conserved hypothetical protein
FGSG_00295	316.69	6193.04	19.5555	conserved hypothetical protein
FGSG_00296	20152.8	10124.2	0.502372	probable ILV1 - anabolic serine and threonine dehydratase precursor
FGSG_00297	2523.99	1663.64	0.659131	related to p33ING1b (ING1) protein
FGSG_00298	8081.54	8837.09	1.09349	probable cis-prenyltransferase
FGSG_00299	9261.72	2496.97	0.269601	conserved hypothetical protein
FGSG_00300	73243.1	30692.7	0.419052	probable oligomycin sensitivity conferring protein (ATP5)
FGSG_00301	867.33	1111.07	1.28102	probable MOB1 protein
FGSG_00302	2228.18	304.95	0.136861	related to lariat-debranching enzyme
FGSG_00303	6579.3	10401.2	1.5809	related to Elongin C transcription elongation factor
FGSG_00304	4618.38	2193.71	0.474996	probable RHO1 protein
FGSG_00305	4829.62	4738.93	0.981222	probable heat shock protein MGE1 precursor
FGSG_00306	17321.2	6523.77	0.376636	probable 26s proteasome p44.5 protein
FGSG_00307	757.55	485.1	0.640354	conserved hypothetical protein
FGSG_00308	5264.6	9855.06	1.87195	related to peroxisomal membrane protein PMP47B
FGSG_00309	2020.44	287.44	0.142266	conserved hypothetical protein
FGSG_00310	30002.2	17280.1	0.575962	related to atp synthase epsilon chain (mitochondrial)
FGSG_00313	170.72	63.53	0.37213	related to UPC2 - regulatory protein involved in control of sterol uptake
FGSG_00314	86328.8	61963.5	0.717762	conserved hypothetical protein
FGSG_00316	4898.92	2884.38	0.588779	conserved hypothetical protein
FGSG_00317	14467.7	9443.3	0.652717	probable Alp11 homologue of tubulin-folding cofactor B
FGSG_00318	1407.46	3775.19	2.68227	related to DRPLA protein
FGSG_00319	3204.92	1426.92	0.445228	conserved hypothetical protein
FGSG_00320	11051.2	9309.11	0.842363	related to dimeric dihydrodiol dehydrogenase
FGSG_00321	23286	19574.1	0.840597	related to D-xylose reductase II,III protein
FGSG_00323	8913.24	2983.53	0.33473	probable deoxyhypusine synthase
FGSG_00324	2807.4	1693.04	0.603063	conserved hypothetical protein
FGSG_00325	1096.1	249.59	0.227707	conserved hypothetical protein
FGSG_00327	1018.58	245.37	0.240894	related to replication factor C protein
FGSG_00328	12351.8	2844.48	0.230289	related to ribosomal protein L16 precursor, mitochondrial
FGSG_00329	651.88	138.17	0.211956	probable replication factor C 38K chain
FGSG_00330	16255.2	14358.1	0.883293	probable acetyl-CoA synthetase
FGSG_00331	2792.08	1429.25	0.511894	conserved hypothetical protein
FGSG_00332	4565.8	3805.1	0.833392	related to nuclear receptor co-repressor/HDAC3 complex subunit TBLR1
FGSG_00333	4023.1	1774.92	0.441182	related to human PL6 protein
FGSG_00334	900.02	203.92	0.226573	related to ferric reductase
FGSG_00335	2593.65	2828.44	1.09052	related to RNA-binding protein
FGSG_00336	1789.23	1035.35	0.578657	conserved hypothetical protein
FGSG_00337	5974.31	1405.6	0.235274	probable calmodulin-dependent protein kinase
FGSG_00338	22645.4	20570.7	0.908382	probable aureobasidin-resistance protein
FGSG_00339	504	383.6	0.761111	related to SRP40 - suppressor of mutant AC40 of RNA polymerase I and III
FGSG_00340	387.44	261.83	0.675795	conserved hypothetical protein
FGSG_00342	1472.34	119.7	0.0812992	conserved hypothetical protein
FGSG_00343	4362.29	3466.17	0.794576	related to SRO77 - polarized exocytosis by regulating SNARE function
FGSG_00346	8416.17	2698.76	0.320664	probable saccharopine reductase
FGSG_00347	959.21	159.59	0.166376	conserved hypothetical protein
FGSG_00349	2336.88	855.37	0.366031	related to RNA14 - component of pre-mRNA 3`-end processing factor CF I
FGSG_00350	5818.84	1623.32	0.278977	probable ASF1 - anti-silencing protein
FGSG_00352	13214.1	9162.37	0.693377	related to CCAAT-binding factor HAPB protein
FGSG_00353	25619.9	22441.3	0.875933	related to peroxiredoxin 5, mitochondrial precursor
FGSG_00354	98.42	500.26	5.08291	conserved hypothetical protein
FGSG_00355	3439.1	1376.66	0.400297	probable RAS GTPase-activating protein sar1
FGSG_00357	1989.75	960.7	0.482824	related to methyltransferase S. pombe
FGSG_00358	16813.3	4123.25	0.245237	probable small nuclear ribonucleoprotein
FGSG_00359	1627.37	2904.07	1.78452	related to cullulin 3
FGSG_00360	3104.67	716.02	0.230627	probable LSM2 - Sm-like (Lsm) protein
FGSG_00361	427.61	837.69	1.959	related to PSO2 - DNA repair protein
FGSG_00362	1107.83	569.12	0.513725	related to severin kinase
FGSG_00363	1230.85	919.88	0.747353	conserved hypothetical protein
FGSG_00364	4537.69	2479.1	0.546335	probable ubiquitin-activating enzyme
FGSG_00365	1324.67	1844.12	1.39214	probable DNA-directed RNA polymerase
FGSG_00367	20539.4	7900.13	0.384633	probable proteasome endopeptidase complex chain PUP1
FGSG_00369	7017.7	3767.13	0.536804	related to ERV46 - component of copii vesicles
FGSG_00370	1860.5	721.81	0.387966	related to cleavage stimulation factor 64K chain
FGSG_00371	11375.5	7928.66	0.696996	probable MNR2 - Manganese resistance protein
FGSG_00372	1197.33	734.43	0.61339	conserved hypothetical protein
FGSG_00373	90577.8	33369.3	0.368405	probable H+-transporting two-sector ATPase chain b precursor
FGSG_00374	5241.36	5893.65	1.12445	related to SRC1 - regulation of cohesion (Splice variant I)
FGSG_00375	8901.02	2041.61	0.229368	related to monooxigenase
FGSG_00376	32716.4	8522.11	0.260485	probable NADH dehydrogenase (ubiquinone) 49K chain
FGSG_00377	8909.23	2188.12	0.245601	conserved hypothetical protein
FGSG_00378	1601.35	855.1	0.533987	conserved hypothetical protein
FGSG_00379	1085.82	586.79	0.540412	conserved hypothetical protein
FGSG_00380	3536.63	1318.3	0.372756	related to Ubp11p
FGSG_00383	675.49	739.45	1.09469	conserved hypothetical protein
FGSG_00384	90.46	784.89	8.67665	hypothetical protein
FGSG_00385	63887	20370.3	0.318849	probable NHP6B - nonhistone chromosomal protein
FGSG_00387	18783.7	3643.24	0.193957	probable PGM2 - phosphoglucomutase, major isoform
FGSG_00388	5579.53	1991.2	0.356876	probable REX2 - putative 3`-5` exonuclease
FGSG_00389	947.64	302.49	0.319203	conserved hypothetical protein
FGSG_00390	6040.05	4181.98	0.692375	conserved hypothetical protein
FGSG_00391	908.94	522.33	0.574658	conserved hypothetical protein
FGSG_00392	456.4	345.87	0.757822	conserved hypothetical protein
FGSG_00393	25767.9	12735.2	0.494227	conserved hypothetical protein
FGSG_00394	410.63	526.01	1.28098	hypothetical protein
FGSG_00395	236091	50590	0.214281	probable ribosomal protein S12, cytosolic
FGSG_00397	66290.3	20684.5	0.31203	probable alpha-tubulin B
FGSG_00398	1030.81	644.81	0.625537	related to nuM1, hnRNP protein
FGSG_00399	1146.19	543.55	0.474223	related to DEP1 protein, regulator of phospholipid metabolism
FGSG_00402	964.94	764.71	0.792495	conserved hypothetical protein
FGSG_00404	62.42	147	2.35501	conserved hypothetical protein
FGSG_00405	3731.22	2550.54	0.683567	related to transporter protein HOL1
FGSG_00406	53811.7	37160.9	0.690574	conserved hypothetical protein
FGSG_00407	2538.35	4030.11	1.58769	probable 2,4-dienoyl-CoA reductase SPS19
FGSG_00408	3133.48	916.05	0.292343	related to MAP kinase kinase kinase Wis4
FGSG_00409	1568.08	332.16	0.211826	related to cytidine deaminase
FGSG_00410	1376.98	562.13	0.408234	conserved hypothetical protein
FGSG_00413	239.54	158.01	0.659639	related to hsp70 protein
FGSG_00414	948.54	131.84	0.138993	related to S.pombe beta-transducin
FGSG_00415	425915	291127	0.683533	conserved hypothetical protein
FGSG_00416	883.72	1127.57	1.27594	probable nitrate transport protein crnA
FGSG_00417	780.19	2446.45	3.13571	probable methylenetetrahydrofolate dehydrogenase (NAD+)
FGSG_00418	682.35	692.09	1.01427	conserved hypothetical protein
FGSG_00419	809.45	893.86	1.10428	conserved hypothetical protein
FGSG_00421	14932.6	4064.79	0.272208	probable methionine adenosyltransferase ETH-1
FGSG_00422	7408.56	1958.96	0.264418	conserved hypothetical protein
FGSG_00423	1168.43	282.16	0.241486	related to phosphatidylinositol phospholipase
FGSG_00424	4977.75	3425.31	0.688124	conserved hypothetical protein
FGSG_00425	3262.75	1162.49	0.356291	related to PAC2 - involved in the stabilization of microtubles
FGSG_00426	53.06	387.75	7.30776	conserved hypothetical protein
FGSG_00427	188.99	1552.64	8.21546	probable pyridoxine 4-dehydrogenase
FGSG_00428	3830.67	1121.86	0.292863	related to dynein intermediate chain 1, cytosolic
FGSG_00429	55784.4	22303	0.399807	related to F1F0-ATP synthase subunit E
FGSG_00430	7376.75	1481.15	0.200786	probable oligosaccharyltransferase
FGSG_00432	1	104.65	104.65	hypothetical protein
FGSG_00433	1827.97	895.93	0.490123	related to protein kinase RAD53
FGSG_00434	27854.4	104502	3.75174	conserved hypothetical protein
FGSG_00435	2354.04	1363.98	0.579421	conserved hypothetical protein
FGSG_00436	1039.22	1067.52	1.02723	conserved hypothetical protein
FGSG_00437	2401.89	953.57	0.397008	conserved hypothetical protein
FGSG_00438	21467.7	6759.04	0.314848	conserved hypothetical protein
FGSG_00439	8461.24	3014.81	0.356308	conserved hypothetical protein
FGSG_00440	2079.8	1177.21	0.566021	related to citrate lyase beta subunit
FGSG_00442	3039.85	1320.43	0.434373	related to glycine-rich RNA-binding protein
FGSG_00443	4354.33	2310.31	0.530578	related to E.coli cation transport protein
FGSG_00444	5273.56	8218.73	1.55848	related to programmed cell death protein (calcium-binding protein)
FGSG_00446	1266.75	867.48	0.684808	conserved hypothetical protein
FGSG_00447	1951.54	3312.93	1.6976	conserved hypothetical protein
FGSG_00448	2298.87	342.71	0.149078	probable pre-mRNA splicing factor ATP-dependent RNA helicase PRP16
FGSG_00449	1220.44	569.3	0.466471	related to WD repeat protein IEF SSP 9502
FGSG_00450	77292.3	53184.1	0.68809	conserved hypothetical protein
FGSG_00452	8114.69	2221.06	0.273709	related to nodulation protein nodB
FGSG_00455	16083	16532.5	1.02795	conserved hypothetical protein
FGSG_00456	111.32	30.73	0.276051	conserved hypothetical protein
FGSG_00457	245.01	117.91	0.481246	conserved hypothetical protein
FGSG_00458	10056.7	3795.76	0.377437	related to LSM6 - Sm-like (Lsm) protein
FGSG_00459	2432.84	3835.45	1.57653	conserved hypothetical protein
FGSG_00460	1292.36	431.56	0.333932	related to NAD-dependent histone deacetylases
FGSG_00461	7146.3	1809.31	0.253181	related to mitochondrial rhomboid protease
FGSG_00462	3614.61	1225.11	0.338933	conserved hypothetical protein
FGSG_00463	2581.27	2000.87	0.775149	conserved hypothetical protein
FGSG_00464	15977.5	11092.4	0.694249	conserved hypothetical protein
FGSG_00465	9465.26	4440.46	0.469132	conserved hypothetical protein
FGSG_00466	1737.54	865.67	0.498216	related to Sm-like protein LSm8
FGSG_00467	4176.75	4077.91	0.976336	related to C-type cyclin
FGSG_00468	1264.96	1420.61	1.12305	related to U4/U6 small nuclear ribonucleoprotein
FGSG_00469	5750.9	6935.33	1.20596	probable protein kinase
FGSG_00470	611.09	947.5	1.55051	conserved hypothetical protein
FGSG_00471	87888.2	29734.9	0.338326	related to F1F0-ATPase complex, subunit h
FGSG_00472	16315.7	11132.6	0.682324	probable protein kinase sck1, cAMP-dependent
FGSG_00474	2475.49	3482.5	1.40679	conserved hypothetical protein
FGSG_00475	3006.65	5703.74	1.89704	related to nuclear prelamin A recognition factor
FGSG_00476	1886.65	12822.5	6.79641	conserved hypothetical protein
FGSG_00477	1954.18	937.08	0.479526	conserved hypothetical protein
FGSG_00478	2899.06	9882.48	3.40886	probable 2-dehydro-3-deoxyphosphoheptonate aldolase
FGSG_00479	35.69	126.4	3.54161	conserved hypothetical protein
FGSG_00480	936.36	626.89	0.669497	probable cyclophilin E
FGSG_00481	4206.77	6383.1	1.51734	conserved hypothetical protein
FGSG_00482	936.68	997.93	1.06539	conserved hypothetical protein
FGSG_00483	39669.1	16714.7	0.421352	conserved hypothetical protein
FGSG_00484	150.1	156.99	1.0459	conserved hypothetical protein
FGSG_00485	589.46	510.65	0.866301	conserved hypothetical protein
FGSG_00486	6791.68	3425.03	0.504298	conserved hypothetical protein
FGSG_00487	95.75	156.34	1.63279	conserved hypothetical protein
FGSG_00489	24084.5	19376.3	0.804516	related to phenol 2-monooxygenase
FGSG_00490	946.32	951.63	1.00561	probable methylmalonate-semialdehyde dehydrogenase (acylating)
FGSG_00491	16700.8	40885.3	2.4481	probable calcium-binding protein precursor cnx1
FGSG_00492	556254	280111	0.503567	conserved hypothetical protein
FGSG_00493	7717.66	7658.16	0.99229	conserved hypothetical protein
FGSG_00494	3891.66	3237.18	0.831825	conserved hypothetical protein
FGSG_00495	13500.7	6354.2	0.470658	probable ribosomal protein YmL44, mitochondrial
FGSG_00496	73020.1	29466.6	0.40354	probable inorganic pyrophosphatase
FGSG_00497	822.01	4711.28	5.73141	conserved hypothetical protein
FGSG_00499	14533.1	6196.87	0.426398	probable oligosaccharyltransferase alpha subunit
FGSG_00500	178897	71469.5	0.399502	probable hexokinase
FGSG_00501	1715.75	8986.93	5.2379	related to protein-arginine N-methyltransferase
FGSG_00502	3310.53	3817.78	1.15322	related to polyphosphate synthetase
FGSG_00504	986.77	233.7	0.236833	probable replication licensing factor MCM4
FGSG_00505	8848.91	1995.06	0.225458	related to coatomer protein zeta chain
FGSG_00506	684.09	308.42	0.450847	related to translation initiation protein SUA5
FGSG_00507	4747.09	687.1	0.144741	related to conserved oligomeric golgi complex component 4
FGSG_00508	4256.52	2340.85	0.549945	probable calcium P-type ATPase
FGSG_00509	7773.62	2770.62	0.356413	related to double-strand-break repair protein rad21
FGSG_00510	16439.8	6222.25	0.378486	related to beta-tubulin binding protein
FGSG_00511	2912.06	1183.47	0.406403	conserved hypothetical protein
FGSG_00512	1842.38	1077.07	0.584608	conserved hypothetical protein
FGSG_00513	472.26	105.96	0.224368	conserved hypothetical protein
FGSG_00514	2687.77	490.38	0.182449	conserved hypothetical protein
FGSG_00515	4687.1	4505.43	0.96124	conserved hypothetical protein
FGSG_00516	22.55	182.85	8.10865	hypothetical protein
FGSG_00517	41.23	477.14	11.5726	conserved hypothetical protein
FGSG_00518	7652.01	3542.78	0.462987	related to MOB2 protein, required for maintenance in ploidy
FGSG_00519	3871.55	1174.79	0.303442	conserved hypothetical protein
FGSG_00520	1339.29	113.11	0.0844552	conserved hypothetical protein
FGSG_00521	1085.39	1016.48	0.936511	hypothetical protein
FGSG_00522	503.22	2272.27	4.51546	conserved hypothetical protein
FGSG_00523	57976.1	13857.1	0.239014	related to extracellular matrix protein precursor
FGSG_00524	29537.4	3939.31	0.133367	probable UTP-glucose-1-phosphate uridylyltransferase
FGSG_00525	334.67	128.68	0.384498	conserved hypothetical protein
FGSG_00526	2818.72	913.86	0.324211	related to dihydroneopterin aldolase
FGSG_00528	1330.45	814.52	0.612214	conserved hypothetical protein
FGSG_00529	2415.42	21763	9.01005	probable ammonium transporter MEAA
FGSG_00530	2452.03	654.47	0.266909	related to phytase
FGSG_00531	327.07	270.58	0.827285	conserved hypothetical protein
FGSG_00534	4178.41	1633.43	0.390921	conserved hypothetical protein
FGSG_00535	98.03	384	3.91717	conserved hypothetical protein
FGSG_00536	19278.2	8016.22	0.415818	conserved hypothetical protein
FGSG_00537	317.23	5721.7	18.0364	related to 5-methylcytosine G/T mismatch-specific DNA glycosylase
FGSG_00538	20075.5	6024.28	0.300081	related to surfeit locus protein 4
FGSG_00539	616.9	404.45	0.655617	related to major facilitator MirA
FGSG_00542	92.92	383.81	4.13054	conserved hypothetical protein
FGSG_00543	1123.17	1072.5	0.954887	related to CDC14 - dual specificity phosphatase
FGSG_00545	1709.06	1347.23	0.788287	related to transcription factor NUC-1
FGSG_00546	1596.39	1047.97	0.656462	conserved hypothetical protein
FGSG_00549	23367.1	7295.18	0.312199	conserved hypothetical protein
FGSG_00550	174.98	79.76	0.455824	conserved hypothetical protein
FGSG_00551	309.26	187.29	0.605607	related to QDE3 protein (involved in gene silencing)
FGSG_00552	1072.2	1729.3	1.61285	conserved hypothetical protein
FGSG_00553	2788	4353.06	1.56136	conserved hypothetical protein
FGSG_00554	8987.18	123535	13.7456	conserved hypothetical protein
FGSG_00555	3530.56	5300.4	1.50129	conserved hypothetical protein
FGSG_00556	15855.5	17131.6	1.08048	related to COX17 protein
FGSG_00557	220.12	841.73	3.82396	conserved hypothetical protein
FGSG_00558	11598.9	2023.45	0.174452	probable chaperonin CCT4, cytosolic
FGSG_00559	10522.1	2892.21	0.274869	probable 26S proteasome regulatory subunit YTA3
FGSG_00560	7844.04	8476.39	1.08062	conserved hypothetical protein
FGSG_00561	79570.2	32390.7	0.40707	probable ubiquinol-cytochrome-c reductase cytochrome c1 precursor
FGSG_00562	7696.17	3705.78	0.48151	probable ran GTPase activating protein 1
FGSG_00563	1248.53	249.49	0.199827	conserved hypothetical protein
FGSG_00564	20592.2	4449.85	0.216094	probable 20S proteasome subunit C1
FGSG_00565	1161.65	1114.76	0.959635	related to protein-tyrosine-phosphatase
FGSG_00566	948.5	723.26	0.76253	conserved hypothetical protein
FGSG_00567	318.66	3570.61	11.2051	related to papaya ringspot virus polyprotein
FGSG_00568	2903.69	65589.2	22.5882	conserved hypothetical protein
FGSG_00569	237.49	7836.36	32.9966	conserved hypothetical protein
FGSG_00570	2529.29	2535.74	1.00255	related to SFH1 subunit of the RSC complex
FGSG_00571	207.47	567.17	2.73374	probable cellulose 1,4-beta-cellobiosidase
FGSG_00573	3780.78	1235.24	0.326716	related to GAL4-like transcriptional activator
FGSG_00574	1823.85	797.29	0.437147	related to purine utilization positive regulator
FGSG_00576	10407.9	10453.3	1.00436	related to cytosolic Cu/Zn superoxide dismutase
FGSG_00577	8148.62	2736.28	0.335797	conserved hypothetical protein
FGSG_00578	902.97	1844.58	2.04279	related to short-chain alcohol dehydrogenase
FGSG_00581	2288.27	900.74	0.393634	related to VPS9
FGSG_00582	166.79	270.61	1.62246	conserved hypothetical protein
FGSG_00583	2426.1	1145.28	0.472066	related to calcium-related spray protein
FGSG_00584	3977.69	1930.14	0.485241	conserved hypothetical protein
FGSG_00585	1363.14	2423.47	1.77786	conserved hypothetical protein
FGSG_00586	1479.01	2017.51	1.36409	conserved hypothetical protein
FGSG_00587	3727.12	1378.88	0.369959	related to ribosomal protein YmS2, mitochondrial
FGSG_00588	17350.4	9478.73	0.546313	conserved hypothetical protein
FGSG_00589	22394.1	14280.8	0.637704	probable RPE1 - D-ribulose-5-phosphate 3-epimerase
FGSG_00590	27103.3	10203.8	0.376478	conserved hypothetical protein
FGSG_00591	8530.56	7122.69	0.834962	conserved hypothetical protein
FGSG_00592	10183.7	5023.37	0.493274	conserved hypothetical protein
FGSG_00593	215.35	134.31	0.623682	related to aminotriazole resistance protein
FGSG_00594	11.15	142.55	12.7848	conserved hypothetical protein
FGSG_00595	4572.14	2477.97	0.541972	related to ATPases
FGSG_00596	4775.43	1601.63	0.33539	probable ASP3-1 - L-asparaginase II
FGSG_00597	7530.51	3473.32	0.461233	probable transcription initiation factor IIB
FGSG_00598	7766.88	3983.52	0.512885	related to anthranilate phosphoribosyltransferase
FGSG_00600	1028.12	267.6	0.260281	related to alpha-methylacyl-coa racemase
FGSG_00602	6101.15	3618.04	0.59301	conserved hypothetical protein
FGSG_00603	25912.8	5100	0.196814	conserved hypothetical protein
FGSG_00604	1230.79	339.71	0.27601	related to asparagine synthases
FGSG_00605	10.97	367.38	33.4895	conserved hypothetical protein
FGSG_00606	405.79	1636.43	4.0327	hypothetical protein
FGSG_00607	2726.01	479.08	0.175744	conserved hypothetical protein
FGSG_00608	14636.7	3857.49	0.263549	probable dolichyl-phosphate-mannose--protein O-mannosyltransferase
FGSG_00609	14496.6	11856.4	0.817873	probable BRT1 protein, down-regulated by mating factor B
FGSG_00610	17901.9	9560	0.534021	probable Arp2/3 protein complex subunit sop2
FGSG_00612	3326.28	617.4	0.185613	related to alpha-mannosidase MNS1
FGSG_00613	869.52	146.73	0.168748	probable amino acid transport protein GAP1
FGSG_00614	5808.37	2291.25	0.394474	conserved hypothetical protein
FGSG_00615	7104.08	1325.62	0.1866	related to carboxypeptidase Y-sorting protein PEP1 precursor
FGSG_00616	1264.03	763.22	0.603799	conserved hypothetical protein
FGSG_00618	243.18	127.67	0.525002	conserved hypothetical protein
FGSG_00619	14.64	222.68	15.2104	hypothetical protein
FGSG_00620	1866.56	1267.2	0.678896	probable ammonium transporter MEPa
FGSG_00622	431.13	165.4	0.383643	related to peroxisomal membrane protein 4
FGSG_00623	2936.23	428.36	0.145888	related to COP9 signalosome subunit 4
FGSG_00625	167.19	48.97	0.2929	conserved hypothetical protein
FGSG_00626	1263.31	296.66	0.234828	related to recQ gene for DNA helicase
FGSG_00627	919.56	413.54	0.449715	related to adenylate cyclases
FGSG_00628	1085.64	187.86	0.173041	conserved hypothetical protein
FGSG_00629	12907.4	7241.47	0.561033	related to TSC13 - required for elongation of VLCFA moiety of sphingolipids
FGSG_00631	184080	30922.1	0.167982	probable ribosomal protein Rps8bp
FGSG_00633	5455.92	5269.85	0.965896	related to TOM1 protein
FGSG_00634	163781	55407.8	0.338303	probable 40s ribosomal protein S6.e, cytosolic
FGSG_00635	3100.82	1512.04	0.487626	conserved hypothetical protein
FGSG_00636	2285.34	906.19	0.396523	probable candidate tumor suppressor DPH2L1
FGSG_00637	26089.9	7368.44	0.282425	probable H+-exporting ATPase 57K chain, vacuolar
FGSG_00638	13458.8	7439.51	0.552763	related to hydroxymethylglutaryl-CoA lyase
FGSG_00639	47010	15059.1	0.320338	probable alpha-tubulin B
FGSG_00640	1223.61	418.55	0.342062	conserved hypothetical protein
FGSG_00641	4132.56	3063.87	0.741398	related to RNQ1 - prion, epigenetic modifier of protein function
FGSG_00642	410.31	358.58	0.873925	related to spore coat protein SP96 precursor
FGSG_00643	7325.05	3131.33	0.427482	related to PBP1 - Pab1p interacting protein
FGSG_00644	80015.4	40880.8	0.510911	probable ubiquinol-cytochrome c reductase complex core protein 2 precursor
FGSG_00645	890.39	820.53	0.92154	related to DNA-directed RNA polymerase III chain RPC82
FGSG_00646	12205.7	2616.29	0.21435	probable YHM1 (mitochondrial carrier)
FGSG_00648	3071.81	1245.66	0.405513	conserved hypothetical protein
FGSG_00649	17653.5	4765.15	0.269926	related to ribosomal protein S5 (mitochondrial)
FGSG_00652	267.84	334.87	1.25026	conserved hypothetical protein
FGSG_00653	318.83	708.17	2.22115	conserved hypothetical protein
FGSG_00654	3291.91	3882.62	1.17944	related to NFU-1 protein (iron homeostasis)
FGSG_00655	1002.74	729.8	0.727806	probable L-arabinitol 4-dehydrogenase
FGSG_00656	66253.5	19014.4	0.286995	related to F1F0-ATP synthase subunit G
FGSG_00659	531.77	122.21	0.229817	probable class I alpha-mannosidase
FGSG_00660	1768.38	314.05	0.177592	related to cell cycle protein p55cdc
FGSG_00661	1353.67	999.72	0.738526	conserved hypothetical protein
FGSG_00663	266114	172808	0.649373	conserved hypothetical protein
FGSG_00664	6081.74	2140.15	0.351898	related to KEL2 - involved in cell fusion and morphogenesis
FGSG_00665	1109.74	620.59	0.559221	related to A.brasilense nifR3 protein
FGSG_00666	2041.4	2138.1	1.04737	related to peroxisomal membrane protein pex13
FGSG_00667	3846.95	1193.26	0.310183	related to chromatin assembly complex, subunit p60
FGSG_00668	1	223.27	223.27	conserved hypothetical protein
FGSG_00669	3510.14	1698.79	0.483966	related to multidrug transporter (yeast bile transporter)
FGSG_00670	2465.11	877.7	0.356049	conserved hypothetical protein
FGSG_00671	192316	69109.7	0.359355	probable 40s ribosomal protein s11.e, cytosolic
FGSG_00672	243.3	55.56	0.22836	related to spindle pole body protein
FGSG_00675	943.8	503.42	0.533397	conserved hypothetical protein
FGSG_00677	14275.4	5578.12	0.390752	probable protein kinase ck2 catalytic subunit ck2 alpha-3
FGSG_00678	236.73	131.65	0.556119	conserved hypothetical protein
FGSG_00680	629.03	542.04	0.861708	related to TOB3 (member of AAA-ATPase family)
FGSG_00681	99539.8	77105.8	0.774622	conserved hypothetical protein
FGSG_00682	1787.21	1226.09	0.686036	conserved hypothetical protein
FGSG_00683	578.01	460.24	0.796249	conserved hypothetical protein
FGSG_00684	889.5	224.16	0.252007	probable tetrahydrofolylpolyglutamate synthase (met6+)
FGSG_00685	617.47	97.97	0.158664	related to folylpolyglutamate synthetase
FGSG_00686	30940.8	5817.18	0.18801	related to mysoin heavy chain proteins
FGSG_00687	5877.03	3184.08	0.541784	hypothetical protein
FGSG_00688	8918.47	2208.65	0.247649	related to SAC1 protein
FGSG_00689	845.8	600.26	0.709695	conserved hypothetical protein
FGSG_00690	5199.09	1015.76	0.195373	related to isoleucine tRNA ligase
FGSG_00691	2865.43	1317.05	0.459634	conserved hypothetical protein
FGSG_00692	551.75	354.94	0.643299	hypothetical protein
FGSG_00693	3427.94	880.28	0.256796	conserved hypothetical protein
FGSG_00694	2227.57	412.59	0.18522	related to cell division control protein CDC91
FGSG_00695	1599.77	723.78	0.452428	related to pescadillo development protein
FGSG_00696	910.76	119.58	0.131297	conserved hypothetical protein
FGSG_00698	2791.54	1073.63	0.384601	conserved hypothetical protein
FGSG_00700	4542.36	1347.34	0.296617	related to human G protein-coupled receptor
FGSG_00701	26.24	223.73	8.5263	conserved hypothetical protein
FGSG_00702	15896.9	3704.49	0.233033	conserved hypothetical protein
FGSG_00703	2689.53	1104.15	0.410536	conserved hypothetical protein
FGSG_00704	2081.33	808	0.388213	related to probable enoyl-CoA hydratase
FGSG_00705	1008.93	1139.48	1.12939	conserved hypothetical protein
FGSG_00706	5469.39	1238.28	0.226402	probable D-lactate dehydrogenase (cytochrome)
FGSG_00707	1357.33	1144.51	0.843207	conserved hypothetical protein
FGSG_00709	11933.9	7677.51	0.643337	conserved hypothetical protein
FGSG_00710	6745.4	7454	1.10505	probable zinc finger protein white collar 2 (wc-2)
FGSG_00712	15985.9	3407.48	0.213156	related to flavin-containing monooxygenase
FGSG_00713	2284.29	1711.9	0.749423	related to STB5 - SIN3 binding protein
FGSG_00714	10932.7	17476.8	1.59857	conserved hypothetical protein
FGSG_00715	3670.68	750.54	0.204469	conserved hypothetical protein
FGSG_00716	824.18	469.71	0.569912	related to SIN3 protein-binding protein STB2
FGSG_00717	31351.4	6881.84	0.219506	probable mitochondrial import inner membrane translocase subunit TIM10
FGSG_00718	2556.82	2286.16	0.894142	related to aldehyde dehydrogenase
FGSG_00719	4377.21	1729.78	0.395179	related to zinc finger transcription factor
FGSG_00720	10494.1	4109.06	0.391559	conserved hypothetical protein
FGSG_00721	2381.32	980.96	0.41194	probable glycosyl hydrolase
FGSG_00722	21186.2	3533.95	0.166804	probable APT1 - adenine phosphoribosyltransferase
FGSG_00723	1866.79	635.57	0.340461	conserved hypothetical protein
FGSG_00724	1683.63	552.34	0.328065	probable peroxisome assembly protein
FGSG_00725	235.99	131.96	0.559176	conserved hypothetical protein
FGSG_00726	3776	1656.53	0.4387	conserved hypothetical protein
FGSG_00728	21660.6	5688.93	0.26264	related to Het-c protein
FGSG_00729	14241.5	7524.49	0.528348	related to nonhistone chromosomal protein
FGSG_00730	3351.09	1233.79	0.368176	probable glomerulosclerosis protein Mpv17
FGSG_00731	22798.7	8546.1	0.37485	conserved hypothetical protein
FGSG_00732	1668.13	577.23	0.346034	related to A.ambisexualis antheridiol steroid receptor
FGSG_00736	1219.04	2556.74	2.09734	conserved hypothetical protein
FGSG_00737	769.32	1001.88	1.30229	related to histidine kinase
FGSG_00738	7065.06	8694.66	1.23066	conserved hypothetical protein
FGSG_00739	607.67	469.41	0.772475	probable NADPH oxidase heavy chain subunit
FGSG_00740	5879.54	1573.82	0.267677	probable urease
FGSG_00741	3064.31	1080.6	0.352641	related to NGG1 - general transcriptional adaptor or co-activator
FGSG_00742	10.77	139.02	12.9081	related to S-adenosylmethionine:diacylglycerol 3-amino-3-carboxypropyl transferase
FGSG_00743	40389.9	17883.2	0.442764	related to succinate dehydrogenase precursor
FGSG_00744	3789.69	1509.42	0.398296	probable tyrosine--trna ligase precursor, mitochondrial
FGSG_00745	912.21	431.75	0.473301	related to nitrogen permease regulator
FGSG_00746	19392.8	16731.5	0.862768	related to ubiquitin-like protein DSK2
FGSG_00747	610.85	579.8	0.949169	related to quinone reductase
FGSG_00748	2693.47	615.47	0.228504	related to nuclear transport factor
FGSG_00749	3112.01	806.64	0.259202	related to threonine--tRNA ligase
FGSG_00750	3740.11	2743.34	0.733492	conserved hypothetical protein
FGSG_00751	3838.93	1076.53	0.280424	related to septum formation maf
FGSG_00752	1176.87	745.2	0.633205	conserved hypothetical protein
FGSG_00756	11141.1	6855.56	0.615338	conserved hypothetical protein
FGSG_00757	3217.77	633.87	0.19699	probable small nuclear ribonucleoprotein
FGSG_00758	1556.89	493.37	0.316895	conserved hypothetical protein
FGSG_00759	7136.05	1205.82	0.168976	related to monooxygenase
FGSG_00760	497.13	1596.6	3.21163	related to single-stranded DNA binding protein
FGSG_00761	2359.35	4792.12	2.03112	conserved hypothetical protein
FGSG_00762	15647.7	8066.27	0.515492	related to putative glutathione S-transferase
FGSG_00763	89.89	181.21	2.01591	conserved hypothetical protein
FGSG_00764	59.99	293.31	4.88931	conserved hypothetical protein
FGSG_00765	28521.3	44331.1	1.55431	probable flavohemoglobin
FGSG_00766	17184	318411	18.5295	related to stress-induced protein STI1
FGSG_00767	1785.8	16469.3	9.22239	related to beta-glucosidase
FGSG_00768	3006.98	1641.41	0.545867	related to low affininty zinc transporter
FGSG_00769	24492.2	17122.4	0.699097	conserved hypothetical protein
FGSG_00771	12039.6	8063.08	0.66971	conserved hypothetical protein
FGSG_00772	90	360.73	4.00811	hypothetical protein
FGSG_00773	1702.01	1164.45	0.684162	related to copper transport protein
FGSG_00774	951.52	914.27	0.960852	related to C6 zink-finger protein PRO1A
FGSG_00776	7505.67	3298.03	0.439405	related to cytoskeletal adaptor
FGSG_00777	219846	160086	0.728175	probable peptidylprolyl isomerase precursor, mitochondrial (cyclophilin B)
FGSG_00778	489.45	405.91	0.829319	related to RPC34 - DNA-directed RNA polymerase III, 34 KD subunit
FGSG_00779	1	262.1	262.1	hypothetical protein
FGSG_00780	3871.92	1752.11	0.452517	probable histone deacetylase RpdA
FGSG_00781	21328.8	4076.38	0.191121	probable multidrug resistance protein
FGSG_00782	333.33	591	1.77302	conserved hypothetical protein
FGSG_00785	176.47	139.54	0.790729	conserved hypothetical protein
FGSG_00786	25636.3	16298.9	0.635775	related to serine/threonine-protein kinase
FGSG_00787	2577.02	2648.29	1.02766	related to allantoate permease
FGSG_00788	11514.3	8708.75	0.756343	conserved hypothetical protein
FGSG_00789	2558.56	1404.18	0.548817	conserved hypothetical protein
FGSG_00792	1595.11	9005.26	5.64554	related to protein kinase
FGSG_00793	1631.23	1309.53	0.802787	conserved hypothetical protein
FGSG_00794	797.48	330.31	0.414192	related to cactin
FGSG_00796	529.94	119.62	0.225724	conserved hypothetical protein
FGSG_00797	186.05	65.89	0.354152	probable deoxyribodipyrimidine photo-lyase PHR
FGSG_00798	321916	152378	0.473347	probable 40s ribosomal protein s21 (CRP-7)
FGSG_00799	3111.46	2537.29	0.815466	conserved hypothetical protein
FGSG_00800	3624.57	1792.2	0.494459	conserved hypothetical protein
FGSG_00801	513.05	141.3	0.275412	conserved hypothetical protein
FGSG_00802	168038	41863.3	0.24913	probable ribosomal protein L23.e, cytosolic
FGSG_00804	9763.96	1493.27	0.152937	related to D.melanogaster troponin T and human nucleolin
FGSG_00806	21.38	218.23	10.2072	probable endopeptidase K
FGSG_00807	123.92	360.02	2.90526	related to beta-mannosidase
FGSG_00808	3438.82	3701.07	1.07626	related to GTP-binding protein rab4b
FGSG_00810	1963.78	862.09	0.438995	related to formate dehydrogenase
FGSG_00811	365.93	649.42	1.77471	related to aquaporin
FGSG_00812	3911.53	2823.29	0.721787	conserved hypothetical protein
FGSG_00813	7266.8	2917.98	0.40155	related to pathway-specific regulatory protein nit-4
FGSG_00814	1496.49	1769.93	1.18272	conserved hypothetical protein
FGSG_00815	3300.66	3824.89	1.15883	probable MXR1 - responsible for the reduction of methionine sulfoxide
FGSG_00817	9907.11	49936.8	5.04051	conserved hypothetical protein
FGSG_00818	13251.7	6997.49	0.528046	probable vacuolar ATP synthase 98 kDa subunit
FGSG_00819	1840.44	534.03	0.290164	related to BRR5 - component of pre-mRNA polyadenylation factor PF I
FGSG_00820	2253.67	1648.1	0.731296	related to tpa inducible protein
FGSG_00821	1532.95	543.83	0.35476	probable nitrilase
FGSG_00822	18030.7	7395.04	0.410137	related to subunit of the Arp2/3 complex ARC15
FGSG_00823	2520.74	1636.72	0.649301	conserved hypothetical protein
FGSG_00824	4694.96	1292.88	0.275376	related to alpha-adaptin C
FGSG_00825	5435.62	2441.85	0.449231	conserved hypothetical protein
FGSG_00826	1881.74	374.88	0.19922	conserved hypothetical protein
FGSG_00828	283.55	237.66	0.838159	related to 7alpha-cephem-methoxylase P8 chain
FGSG_00829	192.68	245.33	1.27325	related to ars binding protein 2
FGSG_00831	4839.05	7993.7	1.65192	conserved hypothetical protein
FGSG_00832	1879.85	911.81	0.485044	conserved hypothetical protein
FGSG_00833	7283.78	4868.13	0.668352	related to E.histolytica surface lectin
FGSG_00834	515.91	201.08	0.389758	probable 35 kDa ribonuclease H
FGSG_00836	28105.6	14931.5	0.531263	related to mitochondrial rRNA processing protein PRP12
FGSG_00837	5061.54	5203.57	1.02806	conserved hypothetical protein
FGSG_00838	89974.3	2.14094e+06	23.795	probable heat shock protein 70 (hsp70)
FGSG_00840	538.44	2131.36	3.9584	probable carnitine acetyl transferase FacC
FGSG_00841	6819.99	4181.47	0.61312	related to Drosophila pumilio protein and Mpt5p protein
FGSG_00842	7267.86	4820.61	0.663278	conserved hypothetical protein
FGSG_00843	777.85	297.08	0.381925	probable DNA-directed RNA polymerase III second-largest chain
FGSG_00844	569.43	244.23	0.428903	related to RAD57 protein
FGSG_00845	188497	58118.9	0.308328	probable ribosomal protein L15.e.B, cytosolic
FGSG_00846	3884.44	5978.23	1.53902	related to suppressor protein PSP1
FGSG_00847	244.92	275.05	1.12302	conserved hypothetical protein
FGSG_00848	426.4	134.38	0.31515	related to WD repeat protein WDR6
FGSG_00849	4672.28	12866.1	2.75371	conserved hypothetical protein
FGSG_00851	55.87	104.08	1.8629	conserved hypothetical protein
FGSG_00852	7424.99	5703.79	0.768188	probable serine/threonine protein phosphatase-z-like
FGSG_00853	10385.6	3361.86	0.323705	conserved hypothetical protein
FGSG_00855	2451.91	3988.98	1.62689	conserved hypothetical protein
FGSG_00856	1848.58	2231.65	1.20722	related to sensory transduction histidine kinase
FGSG_00857	51573.8	43686.7	0.847072	conserved hypothetical protein
FGSG_00858	159.34	154.37	0.968809	conserved hypothetical protein
FGSG_00859	5629.22	2571.04	0.456731	conserved hypothetical protein
FGSG_00860	27741.6	3861.62	0.1392	conserved hypothetical protein
FGSG_00861	4561.38	7637.47	1.67438	probable IMP dehydrogenase
FGSG_00862	1845.62	1427.61	0.773512	related to seed imbibition protein Sip1
FGSG_00863	112711	46458.1	0.412189	probable mitochondrial processing peptidase beta chain precursor
FGSG_00864	2242.67	1511.2	0.67384	related to TFIID and SAGA subunit
FGSG_00865	4168.22	1406.31	0.337389	probable histidine biosynthesis trifunctional protein (his-3)
FGSG_00866	12722.4	3739.2	0.293908	related to SMP2 protein
FGSG_00867	66.61	682.39	10.2446	hypothetical protein
FGSG_00868	1205.9	1011.84	0.839075	related to NTP pyrophosphohydrolase
FGSG_00869	4902	2196.75	0.448133	conserved hypothetical protein
FGSG_00870	1111.75	773.29	0.695561	related to subunit of VP52-54 complex
FGSG_00871	23707	20040.7	0.84535	probable thioredoxin-disulfide reductase CYS-9
FGSG_00872	12991	39240.9	3.02062	probable UDP-N-acetylglucosamine pyrophosphorylase
FGSG_00874	5540.67	1440.95	0.260068	related to actin-like protein
FGSG_00875	4844.72	6081.81	1.25535	related to lysyl-tRNA synthetase
FGSG_00876	15.42	545.72	35.3904	conserved hypothetical protein
FGSG_00877	619.73	2303.19	3.71644	related to ATP-dependent RNA helicase ROK1
FGSG_00878	21973.7	58546.9	2.66441	conserved hypothetical protein
FGSG_00880	75.38	204.92	2.71849	conserved hypothetical protein
FGSG_00882	4490.65	4264.2	0.949573	conserved hypothetical protein
FGSG_00883	16455.5	7134.17	0.433544	conserved hypothetical protein
FGSG_00884	4045	1814.38	0.448549	probable U-snRNP-associated cyclophilin
FGSG_00886	8637.56	4537.21	0.525288	conserved hypothetical protein
FGSG_00887	10446.3	14318	1.37063	conserved hypothetical protein
FGSG_00890	1427.32	726.42	0.50894	conserved hypothetical protein
FGSG_00892	811.67	374.22	0.461049	related to small nucleolar ribonucleoprotein
FGSG_00893	7281.07	3310.28	0.454642	related to flavonol synthase-like protein
FGSG_00894	16072.5	4668.28	0.290451	conserved hypothetical protein
FGSG_00896	440.14	258.39	0.587063	conserved hypothetical protein
FGSG_00897	127.91	388.22	3.0351	conserved hypothetical protein
FGSG_00898	50337.2	20140.2	0.400106	related to endoplasmic reticulum 25 kDa transmembrane protein
FGSG_00900	27587.2	28645.7	1.03837	conserved hypothetical protein
FGSG_00901	3284.8	1692.59	0.515279	conserved hypothetical protein
FGSG_00902	6949.38	4510.55	0.649058	related to transcription elongation factor TFIIS
FGSG_00903	2329.01	885.59	0.380243	related to cysteine synthase
FGSG_00904	7251.5	6636.2	0.915149	probable dUTP pyrophosphatase
FGSG_00905	3252.87	2383.53	0.732747	conserved hypothetical protein
FGSG_00906	12859.5	9659.53	0.751157	probable alanine--tRNA ligase, cytosolic
FGSG_00907	2866.79	205075	71.5348	conserved hypothetical protein
FGSG_00908	2987.79	3025.22	1.01253	conserved hypothetical protein
FGSG_00910	1080.45	777.56	0.719663	related to morphogenesis-related protein MSB1
FGSG_00911	2317.85	659.54	0.284548	probable uracil-DNA glycosylase
FGSG_00912	5288.74	2274.96	0.430152	conserved hypothetical protein
FGSG_00913	405.44	103.32	0.254834	conserved hypothetical protein
FGSG_00914	1019.62	443.62	0.435084	conserved hypothetical protein
FGSG_00915	1733.18	414.11	0.238931	related to COMPASS component SWD1
FGSG_00916	5511.03	3610.89	0.655211	probable DNA-directed RNA polymerase II largest chain
FGSG_00917	180.16	383.74	2.13	conserved hypothetical protein
FGSG_00921	87863	20458.9	0.23285	probable heat shock protein 70
FGSG_00923	1138.6	170.59	0.149824	conserved hypothetical protein
FGSG_00924	467.65	598.29	1.27935	conserved hypothetical protein
FGSG_00925	8576.11	2679.91	0.312485	related to glutamate carboxypeptidase II
FGSG_00926	23263.6	8184.86	0.351831	probable cytochrome-b5 reductase, mitochondrial outer membrane form
FGSG_00930	3864.55	2255.8	0.583716	related to suppressor of cs mutant of sua7
FGSG_00932	1960.06	322.21	0.164388	related to GRIP1 associated protein 1
FGSG_00934	2171.96	1386.12	0.638189	related to transcription factor jumonji
FGSG_00935	12546.2	3251.71	0.259178	conserved hypothetical protein
FGSG_00939	3478.7	426.75	0.122675	conserved hypothetical protein
FGSG_00940	929.86	701.43	0.754339	probable peptidylprolyl isomerase (cyclophilin)-like protein
FGSG_00941	8505.77	3381.14	0.397511	related to G1/S-specific cyclin
FGSG_00943	40.15	158.09	3.93748	hypothetical protein
FGSG_00945	2163.68	846.78	0.391361	related to peptidylprolyl isomerase (cyclophilin)-like protein
FGSG_00946	3452.7	986.74	0.285788	related to heat shock transcription factor
FGSG_00947	3680.71	914.7	0.248512	related to cobalt accumulation protein COT1
FGSG_00949	5190.64	1329.63	0.256159	conserved hypothetical protein
FGSG_00950	3500.11	911.67	0.260469	related to putative snare protein syn
FGSG_00951	5981.73	1430.85	0.239203	conserved hypothetical protein
FGSG_00952	132.37	310.39	2.34487	related to chitinase
FGSG_00955	8147.04	975.31	0.119713	conserved hypothetical protein
FGSG_00956	495.95	128.52	0.259139	conserved hypothetical protein
FGSG_00957	1748.73	746.83	0.42707	conserved hypothetical protein
FGSG_00959	2571.69	715.7	0.278299	related to tpa inducible protein
FGSG_00960	1225.95	194.3	0.158489	probable to N-acetylglucosaminyltransferase SPT14
FGSG_00961	317.02	120.12	0.378904	related to ATP dependent RNA helicase
FGSG_00964	2073.42	521.49	0.251512	conserved hypothetical protein
FGSG_00965	117.43	20.06	0.170825	related to ankyrin
FGSG_00966	163.42	70.86	0.433607	conserved hypothetical protein
FGSG_00967	4163.43	1010.65	0.242745	conserved hypothetical protein
FGSG_00968	2342.27	912.48	0.389571	related to esterase
FGSG_00969	3230.79	1632.68	0.50535	probable 5-aminoimidazole-4-carboxamide ribonucleotide transformylase/IMP cyclohydrolase
FGSG_00970	938.2	241.72	0.257642	related to cell cycle checkpoint protein RAD17
FGSG_00971	23556.1	5008.11	0.212603	conserved hypothetical protein
FGSG_00972	2741.77	4594.4	1.67571	conserved hypothetical protein
FGSG_00973	224.24	515.65	2.29955	conserved hypothetical protein
FGSG_00974	2347.93	6603.22	2.81236	conserved hypothetical protein
FGSG_00975	1452.21	1756.62	1.20962	conserved hypothetical protein
FGSG_00979	5121.13	1709.95	0.333901	probable aldehyde dehydrogenase
FGSG_00982	1387.34	1432.77	1.03275	related to retrograde regulation protein RTG2
FGSG_00983	2097.21	1892.56	0.902418	conserved hypothetical protein
FGSG_00984	1158.22	202.63	0.174949	conserved hypothetical protein
FGSG_00986	6921.2	12143.1	1.75447	probable annexin XIV
FGSG_00987	4050.63	962.52	0.237622	conserved hypothetical protein
FGSG_00994	412.38	678.96	1.64644	related to integral membrane protein
FGSG_00995	7075.88	3079.17	0.435164	conserved hypothetical protein
FGSG_00996	7154.88	9401.45	1.31399	related to proline-rich protein verprolin
FGSG_00997	11848.3	2979.64	0.251483	related to mitochondrial ribosomal protein L37p
FGSG_00998	45326	9477.97	0.209107	probable NADH-ubiquinone oxidoreductase 12 kDa subunit, mitochondrial precursor
FGSG_00999	2668.99	984.91	0.36902	conserved hypothetical protein
FGSG_01000	18451.3	813.7	0.0440999	probable cytochrome P450 51 (eburicol 14 alpha-demethylase)
FGSG_01002	509.09	247.85	0.486849	related to transcription initiation factor TFIID subunit
FGSG_01003	306.68	187.69	0.612006	conserved hypothetical protein
FGSG_01005	56.42	202.61	3.5911	conserved hypothetical protein
FGSG_01006	5907.7	8979.99	1.52005	related to sulfate transporter
FGSG_01007	1116.15	1129.23	1.01172	probable PSF1 - part of GINS, replication multiprotein complex
FGSG_01008	95998.9	45331.3	0.472206	probable EFB1 - translation elongation factor eEF1beta
FGSG_01010	1346.12	1052.23	0.781676	related to cold sensitive U2 snRNA supressor
FGSG_01011	305.29	1300.77	4.26077	conserved hypothetical protein
FGSG_01012	938.98	390.35	0.415717	conserved hypothetical protein
FGSG_01013	14961.9	4045.68	0.2704	probable EMP24, component of the COPII-coated vesicles
FGSG_01014	100010	42765.3	0.427612	probable ADP-ribosylation factor
FGSG_01015	5825.13	954330	163.83	probable chaperonin ClpB
FGSG_01016	209308	161302	0.770643	probable ribosomal protein L6.e.B, cytosolic
FGSG_01017	13360.4	6831.9	0.511355	probable dipeptidylpeptidase III
FGSG_01018	242.71	3361.74	13.8509	related to thermoresistant gluconokinase
FGSG_01019	1397.47	651.41	0.466135	related to F1F0 ATPase complex assembly protein
FGSG_01020	7373.23	4452.52	0.603876	related to SNARE protein of Golgi compartment
FGSG_01021	177730	55004.4	0.309482	probable ribosomal protein L35
FGSG_01022	3109.2	1472.12	0.473472	related to metalloregulatory protein
FGSG_01023	2341.85	926.76	0.395738	conserved hypothetical protein
FGSG_01024	3068.59	1577.57	0.514103	related to RNA helicase
FGSG_01025	2055.22	656.5	0.319431	conserved hypothetical protein
FGSG_01026	16583.1	6420.08	0.387147	conserved hypothetical protein
FGSG_01027	4060.68	5520.04	1.35939	related to L-lactate dehydrogenase
FGSG_01028	4654.8	2317.97	0.497974	related molecular chaperone
FGSG_01030	733.03	812.08	1.10784	related to cell division control protein CDC18+
FGSG_01031	70113.7	42973.5	0.612912	related to benzodiazepine receptor, peripheral-type
FGSG_01032	557.31	486.66	0.87323	probable mitochondrial amino acid transporter ARG-13
FGSG_01033	5886.2	1795.65	0.305061	related to SHR3 - endoplasmatic reticulum membrane protein
FGSG_01035	123.7	17.75	0.143492	probable DNA repair protein MUS-42
FGSG_01036	1565.04	453.12	0.289526	conserved hypothetical protein
FGSG_01037	3184.61	1855.3	0.582583	related to uridine ribohydrolase
FGSG_01038	181.77	135.05	0.742972	related to TPC1 - mitochondrial transport protein
FGSG_01039	811.84	757.43	0.932979	conserved hypothetical protein
FGSG_01040	1467.43	121.99	0.0831317	conserved hypothetical protein
FGSG_01044	6435.17	1094.62	0.1701	related to PKR1 protein
FGSG_01045	412.74	763.15	1.84898	conserved hypothetical protein
FGSG_01046	1310.21	392.29	0.29941	related to component of the anaphase promoting complex
FGSG_01047	1493.07	632.72	0.423771	conserved hypothetical protein
FGSG_01049	2572.67	2699.89	1.04945	conserved hypothetical protein
FGSG_01050	1473.13	701.13	0.475946	conserved hypothetical protein
FGSG_01051	1756.42	1246.9	0.70991	conserved hypothetical protein
FGSG_01052	10584	1764.36	0.166701	probable proliferating cell nuclear antigen
FGSG_01053	3104.11	1989.41	0.640895	related to pyridoxal kinase
FGSG_01054	384.69	599.82	1.55923	conserved hypothetical protein
FGSG_01055	7171.16	14740.5	2.05552	related to hnRNP protein E2
FGSG_01056	2873.1	270663	94.2059	conserved hypothetical protein
FGSG_01057	2056.87	49410.9	24.0224	related to human and mouse neutral sphingomyelinase
FGSG_01058	25.05	282.4	11.2735	related to cell wall biosynthesis kinase
FGSG_01059	9101.17	3037.28	0.333724	probable FPR3 - prolyl cis-trans isomerase
FGSG_01062	1005.43	253.91	0.252539	conserved hypothetical protein
FGSG_01063	1221.39	379.14	0.310417	probable CDC21 - thymidylate synthase
FGSG_01064	4630.61	5939.07	1.28257	conserved hypothetical protein
FGSG_01065	615.7	411.35	0.668101	related to cell cycle arrest protein BUB2
FGSG_01066	70.88	212.85	3.00296	probable sulfate permease SutB
FGSG_01067	259.34	32.41	0.124971	conserved hypothetical protein
FGSG_01068	36150.7	52764.3	1.45957	conserved hypothetical protein
FGSG_01069	7014.13	4504.59	0.642216	conserved hypothetical protein
FGSG_01070	24140.5	30432.7	1.26065	conserved hypothetical protein
FGSG_01072	7665.5	6939.05	0.905231	conserved hypothetical protein
FGSG_01076	235.72	94.85	0.402384	hypothetical protein
FGSG_01081	255031	85475.7	0.335158	probable ribosomal protein L11.e.A, cytosolic
FGSG_01083	11543.9	20931.4	1.81321	conserved hypothetical protein
FGSG_01084	2703.05	19026.6	7.03892	conserved hypothetical protein
FGSG_01085	13301.3	6309.36	0.474342	related to thioredoxin-like protein
FGSG_01086	4027.28	2344.94	0.582264	probable acetolactate synthase
FGSG_01087	194.44	734.7	3.77854	conserved hypothetical protein
FGSG_01088	82.34	385.1	4.67695	conserved hypothetical protein
FGSG_01091	2035.61	517.45	0.254199	related to RRP46 protein, involved in rRNA processing
FGSG_01092	3541.88	1039.43	0.293468	related to phosphotyrosyl phosphatase activator PTPA
FGSG_01094	1774.9	1034.46	0.582827	conserved hypothetical protein
FGSG_01095	2881.05	449.86	0.156144	related to secreted dipeptidyl-peptidase V precursor
FGSG_01096	1802.81	1135.33	0.629756	related to TAF(II) complex (TBP-associated protein complex) component
FGSG_01097	2318.59	1653.93	0.713334	conserved hypothetical protein
FGSG_01098	4937.76	2501.17	0.506539	related to NAS2 - ubiquitin-dependent protein catabolism
FGSG_01099	72368	26606.8	0.36766	probable GSP1 - GTP-binding protein of the ras superfamily
FGSG_01100	2878.13	1217.16	0.4229	related to LIM homeobox protein
FGSG_01101	537.66	132.63	0.24668	conserved hypothetical protein
FGSG_01102	773.07	544.32	0.704102	related to RNA 3`-terminal phosphate cyclase-like protein
FGSG_01103	3288.43	1314.31	0.399677	conserved hypothetical protein
FGSG_01104	9739.01	1567.02	0.160901	probable phenylalanine-tRNA ligase beta chain
FGSG_01105	916.68	249.65	0.272341	related to component of the ribosomal RNA processing machinery
FGSG_01106	5250.44	1691.77	0.322215	related to arsenite-resistance protein 2
FGSG_01107	535.16	476.43	0.890257	probable molybdenum cofactor sulfurase HxB protein
FGSG_01108	472.53	189.25	0.400504	related to glycosyl hydrolase, family 15
FGSG_01109	1714.69	1489	0.868379	related to vanadate resistance protein Gog5p, member of the triose phosphate translocater family
FGSG_01111	127259	33150.5	0.260496	probable phosphogluconate dehydrogenase (decarboxylating)
FGSG_01112	2143.89	430.64	0.200869	conserved hypothetical protein
FGSG_01114	163.82	352.87	2.15401	hypothetical protein
FGSG_01115	1282.48	1684.37	1.31337	conserved hypothetical protein
FGSG_01116	3702.53	2413	0.651717	related to transcription initiation factor TFIIF subunit
FGSG_01117	2135.45	13251	6.20524	conserved hypothetical protein
FGSG_01118	20938	8555.67	0.40862	probable ubiquitin-like protein ubl1
FGSG_01119	25330.1	8112.96	0.320289	probable prohibitin PHB2
FGSG_01120	5357.38	8011.16	1.49535	related to verprolin
FGSG_01121	4429.78	1392.27	0.314298	related to density-regulated protein, translation initiation factor
FGSG_01122	1224.23	457.84	0.373982	conserved hypothetical protein
FGSG_01123	20193.7	8232.84	0.407694	probable multiubiquitin chain binding protein (MBP1)
FGSG_01124	2435.6	604.26	0.248095	probable TRS23 - TRAPP subunit of 20 kDa involved in targeting and fusion of ER to golgi transpor
FGSG_01125	4577.47	1740.35	0.380199	related to DNA-directed RNA polymerase II chain
FGSG_01128	558.99	271.34	0.485411	conserved hypothetical protein
FGSG_01129	6795.2	1475.08	0.217077	conserved hypothetical protein
FGSG_01130	750.25	564.25	0.752083	conserved hypothetical protein
FGSG_01131	17735.1	10270.9	0.579127	probable riboflavin synthase, alpha chain
FGSG_01132	198.3	226.63	1.14286	related to MUS81 protein, involved in the repair of UV-and methylation-induced DNA damage
FGSG_01133	10292.1	5821.38	0.565619	probable phosphoacetylglucosamine mutase
FGSG_01134	4303.98	1284.44	0.298431	probable hnRNP arginine N-methyltransferase
FGSG_01135	3293.35	2706.36	0.821765	probable NSA2 - involved in biogenesis of ribosomal large subunit
FGSG_01136	13877.3	2792.36	0.201218	related to ribosomal protein YmL49
FGSG_01137	792.2	537.28	0.678213	related to protein kinase RPK1
FGSG_01138	3141.98	1347.86	0.428984	related to PER1 protein, involved in manganese homeostasis
FGSG_01139	101.28	540.86	5.34024	conserved hypothetical protein
FGSG_01140	189.81	907.51	4.78115	hypothetical protein
FGSG_01141	5250.87	20977.7	3.99509	probable delta-1-pyrroline-5-carboxylate dehydrogenase
FGSG_01142	4497.65	3596.68	0.79968	conserved hypothetical protein
FGSG_01143	104.16	2200.83	21.1293	hypothetical protein
FGSG_01144	3301.7	3284.24	0.994712	conserved hypothetical protein
FGSG_01145	309.24	65.74	0.212586	conserved hypothetical protein
FGSG_01148	267.67	245.25	0.91624	hypothetical protein
FGSG_01149	349.31	1573.93	4.50583	conserved hypothetical protein
FGSG_01150	1754.38	4319.36	2.46204	related to PPN1 - vacuolar endopolyphosphatase
FGSG_01151	5101.17	3748.84	0.734898	related to aminomethyltransferase precursor (glycine cleavage system protein T)
FGSG_01152	16541	3161.87	0.191153	related to vacuolar ATP synthase subunit H
FGSG_01153	3669.79	1211.46	0.330117	conserved hypothetical protein
FGSG_01154	278558	94164.2	0.338041	probable ribosomal protein L9.e.c14
FGSG_01155	12134.9	5281.36	0.435221	probable PEP8 - vacuolar protein sorting/targeting protein
FGSG_01156	1213.03	626.44	0.516426	conserved hypothetical protein
FGSG_01157	590.49	9575.15	16.2156	probable Rad51 homolog MEI-3
FGSG_01158	19367.1	5.85958e+06	302.553	probable heat shock protein 30
FGSG_01159	2154.57	28354.5	13.1602	conserved hypothetical protein
FGSG_01160	20839.3	9600.69	0.4607	probable proteasome endopeptidase complex subunit PRE7
FGSG_01161	3938.94	2110.69	0.535852	related to phosphatidylinositol-4-kinase
FGSG_01162	1535.43	1221.95	0.795836	conserved hypothetical protein
FGSG_01163	22031	18780.3	0.852446	conserved hypothetical protein
FGSG_01164	23530	18041.4	0.766743	probable RIB4 - 6,7-dimethyl-8-ribityllumazine synthase
FGSG_01165	254.35	1714.53	6.74083	related to DNA mismatch repair protein PMS2
FGSG_01166	5971.14	19248.5	3.2236	conserved hypothetical protein
FGSG_01167	1213	582.13	0.479909	related to ribonuclease H
FGSG_01169	1190.93	21269.2	17.8593	related to SLS1 protein precursor
FGSG_01170	6502.72	3007.71	0.462531	related to glutaredoxin
FGSG_01171	11.54	1875.84	162.551	related to Zn-dependent oxidoreductases
FGSG_01172	198.57	72.69	0.366067	conserved hypothetical protein
FGSG_01174	3524.58	2604.02	0.738817	related to peroxisomal targeting signal receptor
FGSG_01175	796.95	439.83	0.551892	probable RNA binding protein Rpf2 involved in ribosome biogenesis
FGSG_01176	5901.57	11269.5	1.90958	conserved hypothetical protein
FGSG_01177	4228.45	44771.9	10.5883	probable cystathionine gamma-lyase
FGSG_01179	40100.5	10270.1	0.256109	conserved hypothetical protein
FGSG_01181	3860.39	7224.08	1.87133	conserved hypothetical protein
FGSG_01182	4445.58	1931.29	0.434429	conserved hypothetical protein
FGSG_01183	11906.3	5848.77	0.491232	related to nuclear localization protein NPL6
FGSG_01184	2386.06	773.3	0.324091	probable mitotic control protein dis3+
FGSG_01185	704.75	346.08	0.491068	related to nuclear GTPase
FGSG_01186	299.87	113	0.37683	related to glutamate-1-semialdehyde 2,1-aminomutase
FGSG_01187	2312.42	922.76	0.399045	related to splicing factor 3A subunit 2
FGSG_01188	6684.82	1235.21	0.184778	probable serine/threonine protein kinase COT-1
FGSG_01189	5077.09	1161.68	0.228808	probable TIM54 (component of the mitochondrial TIM22 translocase)
FGSG_01190	1782.77	1099.6	0.616793	conserved hypothetical protein
FGSG_01191	13135.7	47344.4	3.60426	related to cyclin-like protein CLG1
FGSG_01192	557.57	2862.7	5.13424	hypothetical protein
FGSG_01193	7111.56	4466.25	0.628027	related to nuclear localization protein NPL6
FGSG_01194	2181.57	1032.93	0.47348	related to ubiquitin--protein ligase
FGSG_01195	41315.8	17739.3	0.429358	conserved hypothetical protein
FGSG_01196	274.88	512.45	1.86427	probable calcium P-type ATPase NCA-3 (Ca2+-transporting ATPase)
FGSG_01197	6166.28	3109.47	0.50427	conserved hypothetical protein
FGSG_01198	15217.8	6168.67	0.405359	probable RPT4 - 26S proteasome regulatory subunit
FGSG_01199	69189.6	60409.5	0.873101	probable GFA1 - glucosamine--fructose-6-phosphate transaminase
FGSG_01200	16357.9	7013.11	0.428728	probable PRE4 - 20S proteasome subunit (beta7)
FGSG_01201	23364	3468.29	0.148446	conserved hypothetical protein
FGSG_01202	641.35	586.23	0.914056	conserved hypothetical protein
FGSG_01203	13371	6018.68	0.450129	related to C-3 sterol dehydrogenase (C-4 decarboxylase)
FGSG_01204	2282.1	1187.6	0.520398	related to GTPase-activating protein of the rho/rac family (LRG1 protein)
FGSG_01205	152.24	182.89	1.20133	conserved hypothetical protein
FGSG_01206	1352.29	863.15	0.638288	conserved hypothetical protein
FGSG_01207	4091.77	1181.04	0.288638	related to ubiquitin-conjugating enzyme
FGSG_01208	1289.63	350.08	0.271458	probable replication factor protein
FGSG_01209	647.25	213.02	0.329115	conserved hypothetical protein
FGSG_01210	3074.62	862.14	0.280405	related to ATP dependent RNA helicase
FGSG_01211	7400.27	2453.29	0.331514	conserved hypothetical protein
FGSG_01212	673.71	152.67	0.226611	related to origin recognition complex subunit 3
FGSG_01213	461.92	345.04	0.746969	conserved hypothetical protein
FGSG_01214	830.15	1067.78	1.28625	conserved hypothetical protein
FGSG_01215	9425.38	2875.95	0.305128	related to endoplasmic reticulum translocation complex chain SEC66
FGSG_01216	5397.52	2064.28	0.38245	probable nuclear protein localization factor and ER translocation component NPL4
FGSG_01217	17928.9	2660.56	0.148395	probable carbamoyl-phosphate synthase (glutamine-hydrolyzing) arginine-specific large chain
FGSG_01218	1	123.33	123.33	conserved hypothetical protein
FGSG_01219	6927.12	14335.4	2.06946	conserved hypothetical protein
FGSG_01220	4467.08	4071.23	0.911385	probable DNA-directed RNA polymerase II chain Rpb7
FGSG_01221	1888.04	5483.42	2.90429	related to 2,4-dihydroxyhept-2-ene-1,7-dioic acid aldolase
FGSG_01222	7603.27	88894.9	11.6917	related to zinc-binding protein
FGSG_01223	467.27	4193.16	8.97374	conserved hypothetical protein
FGSG_01224	6377.43	18087	2.8361	conserved hypothetical protein
FGSG_01225	3593.23	3154.22	0.877823	related to AUT4 - breakdown of autophagic vesicles inside the vacuole
FGSG_01226	14089.2	5081.91	0.360695	probable F-actin capping protein beta subunit
FGSG_01227	7644.38	3894.16	0.509415	conserved hypothetical protein
FGSG_01228	22083.6	11559	0.52342	conserved hypothetical protein
FGSG_01229	20011	4200.51	0.20991	conserved hypothetical protein
FGSG_01230	130.42	2718.95	20.8476	probable phosphate transport protein, mitochondrial
FGSG_01231	6129.13	2587.53	0.422169	related to carbon catabolite repression protein CREB
FGSG_01232	3470.57	2439.26	0.702841	related to YOS1, subunit of the Yip1p-Yif1p Complex, required for Transport between the ER and th
FGSG_01233	1571.76	395.98	0.251934	related to ECM39 protein, involved in cell wall biogenesis and architecture
FGSG_01234	1933.58	1517.46	0.784793	probable adenylate cyclase
FGSG_01235	706.79	3364.68	4.76051	probable alpha-glucosidase (maltase)
FGSG_01236	16995.5	10652.7	0.626797	probable 20S proteasome subunit beta3
FGSG_01237	2184.28	58287.6	26.685	conserved hypothetical protein
FGSG_01238	52797.9	14347.9	0.271751	probable 60S ribosomal protein L36
FGSG_01239	483.88	593.57	1.22669	conserved hypothetical protein
FGSG_01240	2116.28	1768.23	0.835537	related to triacylglycerol lipase
FGSG_01241	76467.3	30900.3	0.404098	probable 14-3-3-like protein
FGSG_01242	9610.08	6509.97	0.677411	conserved hypothetical protein
FGSG_01243	1657.08	1093.48	0.659884	related to phosphatidylinositol phosphate phosphatase
FGSG_01244	5084.82	1854.42	0.364697	related to PRP39 - pre-mRNA splicing factor
FGSG_01245	6253.34	5269.82	0.842721	probable cytochrome-c peroxidase precursor
FGSG_01247	25704.2	8405.93	0.327026	conserved hypothetical protein
FGSG_01248	14679.6	2290.88	0.156058	probable THS1 - threonyl tRNA synthetase, cytosolic
FGSG_01249	2593.22	986.47	0.380404	related to vegetatible incompatibility protein het-e-1
FGSG_01250	1590.98	1329.75	0.835806	related to beta-glucosidase
FGSG_01251	1443.52	506.13	0.350622	related to RNA-splicing regulatory protein phosphatase CYT-4, mitochondrial
FGSG_01253	53.11	355.13	6.68669	hypothetical protein
FGSG_01254	2614.26	1767.74	0.676191	probable protein MET-10
FGSG_01255	1228.2	870.37	0.708655	conserved hypothetical protein
FGSG_01256	6140.95	6831.64	1.11247	conserved hypothetical protein
FGSG_01257	2098.36	592.36	0.282297	related to exocyst complex 100 kDa component
FGSG_01261	677.05	1859.39	2.74631	conserved hypothetical protein
FGSG_01263	2328.75	941.39	0.404247	conserved hypothetical protein
FGSG_01264	779.66	265.39	0.340392	conserved hypothetical protein
FGSG_01265	3680.99	4934.43	1.34052	probable calcium P-type ATPase NCA-1
FGSG_01266	132.31	1046.29	7.90787	conserved hypothetical protein
FGSG_01267	245625	781853	3.18312	conserved hypothetical protein
FGSG_01268	511.42	822.08	1.60745	conserved hypothetical protein
FGSG_01269	11.83	329.61	27.8622	conserved hypothetical protein
FGSG_01270	3481.64	3134.18	0.900202	conserved hypothetical protein
FGSG_01271	898.51	331.46	0.3689	related to protein kinase CDC5
FGSG_01273	2037.27	1461.85	0.717553	related to protoplast regeneration and killer toxin resistance protein
FGSG_01274	2515.43	5655.42	2.24829	conserved hypothetical protein
FGSG_01276	1587.18	1318.24	0.830555	conserved hypothetical protein
FGSG_01277	17555.8	24201.2	1.37853	conserved hypothetical protein
FGSG_01278	133984	56062.2	0.418425	probable RPL33B - ribosomal protein L35a.e.c15
FGSG_01279	43693.6	15565.3	0.356238	probable ZWF1 - glucose-6-phosphate dehydrogenase
FGSG_01280	3965.36	1395.22	0.351852	related to RNA polymerase II mediator complex protein pmc1
FGSG_01281	5473.33	635.82	0.116167	related to HEM14 - protoporphyrinogen oxidase, mitochondrial
FGSG_01282	4498.18	10906.8	2.4247	related to nuclear poly(A)-binding protein
FGSG_01283	2451.37	3315.59	1.35255	related to beta-hexosaminidase precursor
FGSG_01284	134.65	124.98	0.928184	related to n-alkane-inducible cytochrome P450
FGSG_01285	812.68	424.73	0.522629	related to ARO8 - aromatic amino acid aminotransferase I
FGSG_01286	287.62	147.13	0.511543	conserved hypothetical protein
FGSG_01287	2521.13	858.6	0.340562	conserved hypothetical protein
FGSG_01289	6630.41	2894.85	0.436602	related to diacylglycerol pyrophosphate phosphatase
FGSG_01290	17669.7	3675.81	0.208029	probable mitochondrial ribosomal protein L2 of the large subunit
FGSG_01291	9309.75	5433.59	0.583645	probable G2/mitotic-specific cyclin B
FGSG_01292	3176.02	1223.62	0.385268	related to AAC-rich mRNA clone AAC3 protein
FGSG_01293	2503.45	1124.58	0.449212	related to Zn(II)2Cys6 transcriptional activator
FGSG_01294	168.93	349.78	2.07056	conserved hypothetical protein
FGSG_01295	1052.87	879.61	0.83544	related to high-affinity phosphate permease, phosphate-repressible
FGSG_01296	2914.66	3256.1	1.11715	conserved hypothetical protein
FGSG_01298	4647.66	4137.2	0.890168	related to transcriptional repressor
FGSG_01299	2093.93	1956.58	0.934406	related to U4/U6 snRNP-associated 61 kDa protein
FGSG_01300	2861.95	2532.11	0.88475	probable crooked neck protein CGI-201 (short form)
FGSG_01301	30261.8	23834.6	0.787612	conserved hypothetical protein
FGSG_01303	1	367.77	367.77	hypothetical protein
FGSG_01304	1832.95	1924.1	1.04973	conserved hypothetical protein
FGSG_01306	13476.7	4555.38	0.338018	related to SFT2 - suppressor of sed5 ts mutants
FGSG_01307	7135.15	9258.59	1.2976	related to GATA transcription factor
FGSG_01308	1356.39	1256.88	0.926636	conserved hypothetical protein
FGSG_01309	7305.48	1467.45	0.20087	related to ethanolamine kinase
FGSG_01310	1169.15	1324.71	1.13305	conserved hypothetical protein
FGSG_01311	3468.05	2425.15	0.699283	related to inorganic phosphate permease
FGSG_01312	4493.68	4119.28	0.916683	related to RIM15 - protein kinase involved in expression of meiotic genes
FGSG_01313	3074.88	2767.92	0.900172	related to AP-1-like transcription factor
FGSG_01314	24299.1	7544.78	0.310496	probable eukaryotic translation initiation factor 3 subunit 7 homolog
FGSG_01315	16433.6	12218.1	0.743486	conserved hypothetical protein
FGSG_01316	17313.7	6521.9	0.37669	related to ABP1 - actin-binding protein
FGSG_01317	11181.8	8721.23	0.779951	probable glutaredoxin
FGSG_01318	3926.67	2438.46	0.620999	conserved hypothetical protein
FGSG_01319	1008.29	3980.51	3.94778	conserved hypothetical protein
FGSG_01320	14242.1	4082.41	0.286644	probable dynamin-related GTPase DNM1
FGSG_01321	1192.92	5082.18	4.26029	related to hydrogen peroxide-inducible protein hic-5
FGSG_01322	30692.8	16412	0.534719	related to ubiquitin-like protein modifier
FGSG_01323	2966.55	1506.38	0.507789	related to nuclear pore protein
FGSG_01324	16089.9	11734	0.729281	conserved hypothetical protein
FGSG_01325	7210.58	4211.88	0.584125	conserved hypothetical protein
FGSG_01326	11816.8	6628.89	0.560971	probable F-box protein involved in pathogenicity
FGSG_01327	1863.4	1615.1	0.866749	conserved hypothetical protein
FGSG_01328	12659	4745	0.374831	probable H+-ATPase V1 subunit c, vacuolar
FGSG_01329	22004.4	8492.15	0.38593	probable MET14 - ATP adenosine-5`-phosphosulfate 3`-phosphotransferase
FGSG_01330	2162.07	654.31	0.302631	conserved hypothetical protein
FGSG_01331	1810.64	1627.55	0.898881	conserved hypothetical protein
FGSG_01332	1438.65	342.74	0.238237	related to MAK21 - protein required for 60S ribosomal subunit biogenesis
FGSG_01333	2902.31	365.77	0.126027	related to E.coli prolyl-tRNA synthetase
FGSG_01334	921.12	364.05	0.395225	probable prefoldin subunit 5
FGSG_01335	100.01	52.53	0.525247	conserved hypothetical protein
FGSG_01336	442.4	170.41	0.385194	related to origin recognition protein Orc1p
FGSG_01337	1427.47	662.29	0.463961	probable pleiotropic regulator 1 (PLRG1)
FGSG_01338	2210.34	909.1	0.411294	related to 26s proteasome subunit p28
FGSG_01339	3166.4	416.95	0.13168	related to transcription factor TMF
FGSG_01340	6513.42	3795.47	0.582715	conserved hypothetical protein
FGSG_01341	3705.1	1747.44	0.471631	related to calcineurin responsive zinc-finger protein
FGSG_01342	100458	237787	2.36704	probable alternative oxidase precursor, mitochondrial
FGSG_01343	15997.1	4327.99	0.270549	conserved hypothetical protein
FGSG_01345	5661.23	5036.79	0.889699	conserved hypothetical protein
FGSG_01346	709489	335008	0.472183	probable enolase (2-phosphoglycerate dehydratase)
FGSG_01347	1015.53	2327.57	2.29198	probable mitotic checkpoint serine/threonine protein kinase
FGSG_01348	1240.35	663.59	0.535002	probable AP endonuclease
FGSG_01349	9986.87	13923.2	1.39415	related to diacylglycerol acyltransferase type 2a
FGSG_01350	6001.25	9075.53	1.51227	related to zinc finger protein crol gamma
FGSG_01351	60210.4	38851.4	0.645259	related to cell cycle regulation and aging protein
FGSG_01352	6754.77	9505.18	1.40718	related to MFS amino acid transporter
FGSG_01353	2274.38	27352.3	12.0263	probable histone deacetylase HosA
FGSG_01354	5064	14422.1	2.84797	conserved hypothetical protein
FGSG_01355	2210.5	8281.58	3.74647	conserved hypothetical protein
FGSG_01356	6252.39	8888.39	1.4216	related to acetate non-utilizing protein 9, mitochondrial precursor
FGSG_01357	441.69	157.98	0.357672	related to ATP-dependent RNA helicase
FGSG_01358	9122.79	4537.97	0.497432	related to SNARE transport protein
FGSG_01359	1883.51	669.68	0.355549	related to GTP-binding protein
FGSG_01360	3541.65	2027.87	0.572578	conserved hypothetical protein
FGSG_01361	9736.1	1727.3	0.177412	probable uroporphyrinogen decarboxylase
FGSG_01363	3203.09	2302.85	0.718946	conserved hypothetical protein
FGSG_01364	1427.72	1671.91	1.17103	related to voltage gated Ca2+ channel
FGSG_01365	1003.78	1351.43	1.34634	conserved hypothetical protein
FGSG_01366	77.05	146.31	1.8989	related to mating type 1-2 protein
FGSG_01368	6542.93	3609.47	0.55166	conserved hypothetical protein
FGSG_01369	10830.4	3303.79	0.305047	probable protein phosphatase 2A regulatory B subunit
FGSG_01370	2000.2	674.57	0.337251	related to UDP N-acetylglucosamine transporter (MNN2)
FGSG_01371	7768.52	2494.13	0.321056	probable AMP deaminase
FGSG_01372	8842.99	3588.94	0.405851	related to cytoskeleton assembly control protein SLA1
FGSG_01373	10345.6	1821.15	0.176031	conserved hypothetical protein
FGSG_01374	2013.3	581.32	0.28874	conserved hypothetical protein
FGSG_01375	6151.66	1666.12	0.270841	related to mitochondrial substrate carrier
FGSG_01376	7850.9	6343.49	0.807995	conserved hypothetical protein
FGSG_01377	6872.44	3316.01	0.482508	related to prefoldin subunit 1
FGSG_01378	618.63	221.56	0.358146	related to transcription factor nirA
FGSG_01381	18234	14064.4	0.771326	related to snRNP protein SMX3
FGSG_01382	11304.6	42843.6	3.78993	probable AVT3 - involved in amino acid efflux from the vacuole
FGSG_01383	3116.46	1494.33	0.479496	conserved hypothetical protein
FGSG_01384	182.7	805.21	4.40728	conserved hypothetical protein
FGSG_01385	2425.75	862.82	0.355692	conserved hypothetical protein
FGSG_01386	1443.65	1776.05	1.23025	related to GTP-binding protein
FGSG_01387	18022.2	3521.72	0.19541	conserved hypothetical protein
FGSG_01388	4821.49	1241.24	0.257439	related to ABC transporter protein
FGSG_01389	147.05	185.09	1.25869	related to transaminase type I
FGSG_01390	7306.83	3782.59	0.517679	related to acid proteinase PEPI precursor
FGSG_01391	15052.9	2138.65	0.142076	probable translation elongation factor EF-G, mitochondrial
FGSG_01392	22455.3	7114.18	0.316815	related to 3-isopropylmalate dehydrogenase
FGSG_01393	3551.5	868.67	0.244592	conserved hypothetical protein
FGSG_01394	14252.5	3083.67	0.216361	related to MRPS8 - mitochondrial ribosomal protein, small subunit
FGSG_01395	3255.27	483	0.148375	related to BNA4 - kynurenine 3-mono oxygenase
FGSG_01396	145.57	441.7	3.03428	conserved hypothetical protein
FGSG_01397	11379.4	6309.22	0.554444	probable MAP1 - methionine aminopeptidase, isoform 1
FGSG_01398	14448.3	6357.81	0.44004	probable ERV14 - ER-derived Vesicles
FGSG_01399	1514.49	507.08	0.334819	probable CDC40 - cell division control protein
FGSG_01401	1754.85	1653.17	0.942058	conserved hypothetical protein
FGSG_01402	6395.54	2332.86	0.364764	conserved hypothetical protein
FGSG_01404	2175.45	978.99	0.450017	conserved hypothetical protein
FGSG_01405	3536.91	1659.6	0.469223	conserved hypothetical protein
FGSG_01407	371.12	129.57	0.349132	related to TRK1 - Potassium transporter I
FGSG_01408	26511	5663.9	0.213643	probable FK506-binding protein (FKBP)
FGSG_01409	34391.3	27917.3	0.811754	conserved hypothetical protein
FGSG_01410	7562.04	2176.52	0.287822	probable myosin I heavy chain
FGSG_01411	1173.24	598.85	0.510424	conserved hypothetical protein
FGSG_01412	1539.03	751.71	0.488431	related to capsular associated protein
FGSG_01414	8885.66	1783.95	0.200767	related to USO1 - intracellular protein transport protein
FGSG_01415	10124	5193.1	0.512949	conserved hypothetical protein
FGSG_01417	5582.63	2293	0.410738	probable O-acetylhomoserine (thiol)-lyase
FGSG_01418	12903.1	11755.8	0.911078	conserved hypothetical protein
FGSG_01419	823.16	119.61	0.145306	related to long-chain-fatty-acid CoA ligase FAA2
FGSG_01420	875	1038.24	1.18656	conserved hypothetical protein
FGSG_01421	17913.5	1566.48	0.0874468	probable mitochondrial substrate carrier
FGSG_01422	105016	34566.1	0.32915	probable mitochondrial citrate synthase
FGSG_01424	3473.75	7590.23	2.18502	related to RNA binding protein NRD1 protein
FGSG_01425	434863	451282	1.03776	probable H+-transporting ATPase
FGSG_01426	879.91	983.39	1.1176	related to myocyte-specific enhancer factor 2d
FGSG_01428	1440.87	1951.93	1.35469	conserved hypothetical protein
FGSG_01429	3133.88	846.77	0.270199	related to nucleoporin-interacting protein NIC96
FGSG_01430	161.79	370.65	2.29093	related to D-ribulokinase
FGSG_01431	599.22	965.61	1.61144	conserved hypothetical protein
FGSG_01432	4563.61	2063.36	0.452133	related to VTC2 - putative polyphosphate synthetase
FGSG_01433	15859.1	14616.4	0.921637	probable glutamate synthase (NADPH)
FGSG_01434	776.65	1346.33	1.73351	conserved hypothetical protein
FGSG_01435	4019.48	1482.06	0.368719	related to ER-Golgi SNARE complex subunit BET1 protein
FGSG_01436	65399.8	37317.3	0.570603	conserved hypothetical protein
FGSG_01437	7493.05	2999.54	0.40031	conserved hypothetical protein
FGSG_01438	4098.65	6396.86	1.56072	probable negative regulatory factor PREG
FGSG_01439	3867.42	1522.31	0.393624	conserved hypothetical protein
FGSG_01440	145.91	162.96	1.11685	related to putative plasma membrane protein YRO2
FGSG_01442	8433.22	5291.93	0.62751	related to SPT23 - suppressor of TY retrotransposon
FGSG_01443	12175.9	6247.81	0.51313	related to ribonuclease H1
FGSG_01444	2740.35	819.6	0.299086	conserved hypothetical protein
FGSG_01445	14478.9	24565.6	1.69665	related to 6-phosphofructo-2-kinase
FGSG_01446	497.99	502.5	1.00906	probable SOF1 protein
FGSG_01447	8976.51	2895.76	0.322593	probable DNA-directed RNA polymerase II chain RPB3
FGSG_01449	8187.05	2362.81	0.288603	related to mitochondrial phenylalanyl-tRNA synthetase (MSF1)
FGSG_01450	1558.76	10420.9	6.68538	related to inhibitor of calcineurin
FGSG_01451	72.1	133.15	1.84674	conserved hypothetical protein
FGSG_01452	1221.71	1514.66	1.23979	conserved hypothetical protein
FGSG_01453	2173.12	929.78	0.427855	related to short-chain dehydrogenase/reductase
FGSG_01454	1188.32	1095.99	0.922302	conserved hypothetical protein
FGSG_01455	1545.95	2999.41	1.94017	conserved hypothetical protein
FGSG_01457	105.62	368.9	3.49271	conserved hypothetical protein
FGSG_01458	135.07	197.05	1.45887	conserved hypothetical protein
FGSG_01460	86.88	198.21	2.28142	conserved hypothetical protein
FGSG_01461	376.57	278.09	0.738482	conserved hypothetical protein
FGSG_01462	1157.06	739.05	0.638731	conserved hypothetical protein
FGSG_01463	3024.5	624.51	0.206484	related to nucleolar phosphoprotein
FGSG_01464	7363.06	1860.99	0.252747	probable cell shape control protein phosphatase ppe1
FGSG_01465	463.67	116.57	0.251407	conserved hypothetical protein
FGSG_01466	5961.95	1024.52	0.171843	related to secretory protein SSP120
FGSG_01467	296.84	198.16	0.667565	conserved hypothetical protein
FGSG_01468	325.78	271.92	0.834674	conserved hypothetical protein
FGSG_01469	778.03	445.86	0.573063	related to levodione reductase
FGSG_01470	2420.43	58139	24.0201	probable zinc finger protein ZPR1
FGSG_01472	9250.97	3216.83	0.347729	conserved hypothetical protein
FGSG_01475	11670.2	3883.7	0.332789	probable AAA protease IAP-1 (mitochondrial intermembrane space)
FGSG_01476	2247.98	919.69	0.409118	related to aldehyde reductase II
FGSG_01478	1993.48	6865.25	3.44385	conserved hypothetical protein
FGSG_01479	1720.47	6030.24	3.505	conserved hypothetical protein
FGSG_01480	1219.58	570.25	0.467579	related to tRNA-splicing endonuclease
FGSG_01481	3152.83	2133.29	0.676627	conserved hypothetical protein
FGSG_01485	13185.6	2534.98	0.192254	related to P.ciliare possible apospory-associated protein
FGSG_01486	3257.78	681.74	0.209265	related to DAHP synthase class II
FGSG_01487	16307.5	5137.57	0.315044	conserved hypothetical protein
FGSG_01488	544.82	97.42	0.178811	conserved hypothetical protein
FGSG_01489	5503.99	1735.57	0.315329	conserved hypothetical protein
FGSG_01490	579.38	324.06	0.559322	related to ribonuclease P protein subunit p30
FGSG_01491	3054.06	2925.67	0.957961	conserved hypothetical protein
FGSG_01493	3685.59	2327.33	0.631467	conserved hypothetical protein
FGSG_01495	621.37	204.06	0.328403	conserved hypothetical protein
FGSG_01496	441.34	1101.15	2.49502	probable choline-sulfatase
FGSG_01497	1086.91	551.83	0.507705	related to Ras GTPase-activating-like protein IQGAP1
FGSG_01498	3002.15	2656.39	0.884829	related to RMD1 - protein required for meiotic division
FGSG_01499	6899.01	5384	0.780402	related to glucose-6-phosphate/phosphate translocator
FGSG_01502	5892.78	1321.93	0.22433	related to ACOB protein
FGSG_01503	6655.68	2457.04	0.369164	conserved hypothetical protein
FGSG_01504	120653	51162.3	0.424045	probable ribosomal protein L31.e.A, cytosolic
FGSG_01505	2886.9	1236.37	0.428269	probable ubiquitin-conjugating enzyme E2-C
FGSG_01506	1193.61	89.69	0.0751418	related to protein kinase chk1
FGSG_01508	15659.6	4307.17	0.27505	related to thiosulfate sulfurtransferases
FGSG_01509	174079	70448.6	0.404693	probable 40S ribosomal protein S5
FGSG_01510	274.02	127.3	0.464565	related to telomere length regulator protein rif1
FGSG_01511	3264.01	1159.61	0.355272	conserved hypothetical protein
FGSG_01512	55.84	254.9	4.56483	conserved hypothetical protein
FGSG_01513	2076.46	1125.53	0.542043	conserved hypothetical protein
FGSG_01514	5602.89	2362.85	0.42172	conserved hypothetical protein
FGSG_01515	1539.83	635.72	0.412851	conserved hypothetical protein
FGSG_01516	132382	36135.8	0.272967	probable 60S large subunit ribosomal protein
FGSG_01517	212	220.43	1.03976	hypothetical protein
FGSG_01519	3184.65	643.44	0.202044	related to CSN12 - signalosome component
FGSG_01521	11903.5	3336.99	0.280338	conserved hypothetical protein
FGSG_01522	31530.3	5395.64	0.171126	probable regulatory subunit of protein phosphatase-1
FGSG_01523	4794.73	3027.35	0.631391	probable D-xylose reductase
FGSG_01526	819.89	296.61	0.361768	related to peroxisomal ABC transporter 1
FGSG_01527	7060.67	2959.27	0.41912	related to plasma membrane phosphatase required for sodium stress response
FGSG_01528	33882.3	5847.49	0.172582	probable translocon subunit
FGSG_01530	2726.2	814.43	0.298742	related to sterol glucosyltransferase
FGSG_01533	3113.75	1753.3	0.563083	conserved hypothetical protein
FGSG_01534	10688.8	3041.83	0.284581	related to GTP-binding protein rab2
FGSG_01535	9993.52	1940.1	0.194136	probable dolichyl-phosphate-mannose--protein mannosyltransferase
FGSG_01536	4767.48	2829.18	0.593433	conserved hypothetical protein
FGSG_01537	617.64	52.56	0.0850981	conserved hypothetical protein
FGSG_01538	216.05	315.53	1.46045	conserved hypothetical protein
FGSG_01539	568.32	624.98	1.0997	conserved hypothetical protein
FGSG_01540	2292.09	1443.57	0.629805	conserved hypothetical protein
FGSG_01541	12364	3297.38	0.266693	related to ribosomal protein L3 precursor, mitochondrial
FGSG_01542	15334.9	3899.01	0.254257	conserved hypothetical protein
FGSG_01543	2062.54	2119.45	1.02759	conserved hypothetical protein
FGSG_01544	992.42	826.72	0.833034	probable Nuc-2 protein
FGSG_01545	628.85	469.49	0.746585	related to ATP-dependent RNA helicase
FGSG_01546	5073.89	3103.57	0.611675	conserved hypothetical protein
FGSG_01547	18011.4	10630.8	0.590227	conserved hypothetical protein
FGSG_01548	13304.9	27836.1	2.09217	conserved hypothetical protein
FGSG_01550	369.08	508.14	1.37677	conserved hypothetical protein
FGSG_01551	144.51	89.02	0.616013	conserved hypothetical protein
FGSG_01552	8359.03	5222.2	0.624738	probable VPS29 - involved in vacuolar protein sorting
FGSG_01553	1053.28	1192.52	1.1322	conserved hypothetical protein
FGSG_01554	2524.33	3048.56	1.20767	conserved hypothetical protein
FGSG_01555	27852.6	45344.8	1.62803	related to bZIP transcription factor
FGSG_01556	1163.53	356.15	0.306094	related to heterokaryon incompatibility protein het-6
FGSG_01557	563.23	1522.25	2.70271	conserved hypothetical protein
FGSG_01558	1455.08	1170.74	0.804588	related to regulator of deoxyribodipyrimidine photo-lyase PHR1
FGSG_01559	317.02	535.7	1.6898	related to CDC5 - protein kinase involved in regulation of DNA replication
FGSG_01560	3307.92	829.91	0.250886	probable BNA3 - Arylformamidase
FGSG_01561	138.42	135.16	0.976448	probable xanthine dehydrogenase
FGSG_01562	4264.62	4280.29	1.00367	related to transcription factors
FGSG_01563	27.04	917.12	33.9172	conserved hypothetical protein
FGSG_01564	606.08	2269.18	3.74403	probable ZFR1 regulator of fumonisin biosynthesis
FGSG_01565	139.85	1111.33	7.94659	conserved hypothetical protein
FGSG_01566	56.31	806.65	14.3252	hypothetical protein
FGSG_01567	1338.07	2047.94	1.53052	probable AAH1 - adenosine deaminase
FGSG_01569	687.04	7879.72	11.4691	related to calpain
FGSG_01570	504.73	373.09	0.739187	conserved hypothetical protein
FGSG_01571	450.17	505.99	1.124	related to hormone-sensitive lipase
FGSG_01572	14916	4718.69	0.316352	probable glutamate decarboxylase
FGSG_01573	1170.99	451.87	0.385887	probable acetylornithine aminotransferase precursor
FGSG_01574	11325.1	3019.37	0.266608	conserved hypothetical protein
FGSG_01575	4616.16	941	0.203849	related to eukaryotic translation initiation factor EIF-2B subunit 3
FGSG_01576	106.36	621.57	5.84402	related to zinc finger protein odd-paired-like (opl)
FGSG_01577	657.02	453.48	0.690207	conserved hypothetical protein
FGSG_01581	1160	280.85	0.242112	related to 3-oxoadipate enol-lactonase I
FGSG_01587	75.52	159.35	2.11004	conserved hypothetical protein
FGSG_01588	156690	39267.9	0.250609	conserved hypothetical protein
FGSG_01590	920.79	192.08	0.208603	conserved hypothetical protein
FGSG_01591	121585	36593.2	0.30097	probable mitochondrial phosphate transport protein MIR1
FGSG_01592	788.35	125.77	0.159536	related to SDA1 protein, required for normal organization of the actin cytoskeleton
FGSG_01594	156602	33088.5	0.211291	conserved hypothetical protein
FGSG_01595	6801.68	3136.87	0.46119	conserved hypothetical protein
FGSG_01596	1326.5	761.24	0.573871	related to SPR1 - exo-1,3-beta-glucanase precursor
FGSG_01599	286.12	193.34	0.67573	conserved hypothetical protein
FGSG_01602	713.11	1170.58	1.64151	conserved hypothetical protein
FGSG_01604	17399.4	6146.15	0.353238	related to (AAP1) - alanine/arginine aminopeptidase
FGSG_01605	22072.1	7661.17	0.347097	probable 26S protease subunit RPT6
FGSG_01606	3825.74	6211.26	1.62354	related to calcium permease Vcx1p
FGSG_01608	144.24	85.19	0.590613	conserved hypothetical protein
FGSG_01609	345.3	269.16	0.779496	conserved hypothetical protein
FGSG_01610	2635.88	18613.8	7.0617	conserved hypothetical protein
FGSG_01611	1783.28	1038.23	0.582202	conserved hypothetical protein
FGSG_01612	5248.99	978.37	0.186392	related to vacuolar protein sorting PEP5 protein
FGSG_01613	7006.26	9501.92	1.3562	conserved hypothetical protein
FGSG_01614	546.39	1235.33	2.26089	related to dna mismatch repair homologue (hpms2)
FGSG_01615	1206.91	399.41	0.330936	related to mannosylphosphorylation protein MNN4
FGSG_01616	689.38	340.33	0.493675	conserved hypothetical protein
FGSG_01617	6581.39	1367.92	0.207847	hypothetical protein
FGSG_01618	935.26	267.02	0.285503	conserved hypothetical protein
FGSG_01619	6055.59	3413.65	0.563719	conserved hypothetical protein
FGSG_01620	6383.41	1881.46	0.294742	related to chaperone HLJ1
FGSG_01621	156.5	4257.11	27.202	probable cellulase precursor
FGSG_01622	6504.33	1991.52	0.306184	conserved hypothetical protein
FGSG_01623	5555.97	1987.83	0.357783	related to transcription initiation factor TFIID
FGSG_01624	14946.3	8560.35	0.572742	probable ERD2 - ER lumen protein-retaining receptor
FGSG_01627	11636.8	4918.02	0.422626	probable histone H2A F/Z family member HTZ1
FGSG_01628	2921.98	4215.02	1.44252	hypothetical protein
FGSG_01629	2097.93	2881	1.37326	conserved hypothetical protein
FGSG_01630	5654.12	2833.09	0.501066	related to NADPH quinone oxidoreductase homolog PIG3
FGSG_01632	5809.62	2698.87	0.464552	conserved hypothetical protein
FGSG_01633	4988.22	3264.94	0.65453	conserved hypothetical protein
FGSG_01634	5778.96	1042.31	0.180363	conserved hypothetical protein
FGSG_01635	661.43	431.15	0.651845	conserved hypothetical protein
FGSG_01636	2643.91	2646.97	1.00116	conserved hypothetical protein
FGSG_01638	1500.21	2109.65	1.40624	related to pathway-specific nitrogen regulator
FGSG_01639	538.42	267.09	0.496063	related to enoyl-CoA hydratase/isomerase
FGSG_01640	435.39	337.36	0.774846	related to mannosyltransferase alg2
FGSG_01642	809.73	1330.78	1.64349	related to lipoyltransferase
FGSG_01643	3850.08	1205.36	0.313074	probable chorismate synthase/flavin reductase, NADPH-dependent
FGSG_01644	848.05	3567.55	4.20677	related to MDR1 - Mac1p interacting protein
FGSG_01645	132.26	65.15	0.49259	conserved hypothetical protein
FGSG_01648	12071	4896.13	0.40561	conserved hypothetical protein
FGSG_01650	862.62	276.76	0.320837	related to PNG1 - protein with de-N-glycosylation function (N-glycanase)
FGSG_01651	307.87	89.02	0.289148	conserved hypothetical protein
FGSG_01652	174.37	83.27	0.477548	conserved hypothetical protein
FGSG_01653	11572.9	1574.86	0.136081	related to RSM25 - mitochondrial ribosomal protein, small subunit
FGSG_01654	1917.19	980.67	0.511514	conserved hypothetical protein
FGSG_01655	93690.9	67113	0.716323	related to cytochrome-c oxidase chain VIIc
FGSG_01656	1843.39	1427.13	0.774188	probable ATP dependent RNA helicase
FGSG_01657	2811.07	1054.26	0.375039	conserved hypothetical protein
FGSG_01659	915.18	513.65	0.561256	conserved hypothetical protein
FGSG_01661	18.23	765.35	41.983	related to E.coli dioxygenase
FGSG_01664	81.56	182.3	2.23516	conserved hypothetical protein
FGSG_01665	5090.1	2285.55	0.449019	probable signal transduction scaffold protein, essential for virulence and fertility
FGSG_01666	624.07	1871.05	2.99814	related to DNA repair protein RAD14
FGSG_01667	15513.3	27524.5	1.77425	probable PHO88 (involved in phosphate transport)
FGSG_01668	683.05	2311.56	3.38417	conserved hypothetical protein
FGSG_01669	223.3	763.37	3.41858	conserved hypothetical protein
FGSG_01670	5331.25	2188.94	0.410587	conserved hypothetical protein
FGSG_01671	6818.86	28226.4	4.13945	conserved hypothetical protein
FGSG_01672	77942.8	277416	3.55923	probable thiamine repressed nmt1 protein
FGSG_01673	7.64	117.88	15.4293	conserved hypothetical protein
FGSG_01675	367.36	121.91	0.331854	probable DIP5 - glutamate and aspartate permease
FGSG_01681	1133.16	219.89	0.19405	conserved hypothetical protein
FGSG_01686	158.1	12332.1	78.0022	related to alcohol dehydrogenase, class C
FGSG_01687	1015.96	3468.09	3.41361	conserved hypothetical protein
FGSG_01688	84.93	1922.99	22.6421	conserved hypothetical protein
FGSG_01689	300.59	408.37	1.35856	conserved hypothetical protein
FGSG_01690	2290.21	630.43	0.275272	related to kinesin-like protein
FGSG_01691	138.75	114.99	0.828757	conserved hypothetical protein
FGSG_01693	360.28	698.35	1.93835	conserved hypothetical protein
FGSG_01694	20673	11027.7	0.533435	conserved hypothetical protein
FGSG_01695	16558.9	65622.4	3.96297	conserved hypothetical protein
FGSG_01698	711.36	14369	20.1994	related to nitrilases, putative pseudogene
FGSG_01699	2381.88	919.75	0.386145	probable recombinational repair protein mus-23
FGSG_01700	3850.86	1019.57	0.264764	conserved hypothetical protein
FGSG_01701	635.14	299.87	0.472132	conserved hypothetical protein
FGSG_01702	33430.7	38762.7	1.15949	conserved hypothetical protein
FGSG_01703	3092.72	1198.54	0.387536	probable pH-response regulator palA protein
FGSG_01705	3577.13	666.84	0.186418	conserved hypothetical protein
FGSG_01710	1176.01	701.63	0.596619	conserved hypothetical protein
FGSG_01713	6214.21	2036.46	0.32771	related to amidohydrolase family protein
FGSG_01717	1137.2	104.32	0.0917341	related to delta-5/delta-6 fatty acid desaturase
FGSG_01727	118.93	21.6	0.181619	conserved hypothetical protein
FGSG_01730	421.85	285.02	0.675643	probable D-amino-acid oxidase
FGSG_01731	5871.89	4737.3	0.806776	related to transcription factor, SIN3 binding
FGSG_01735	4327.53	376.11	0.086911	hypothetical protein
FGSG_01743	19777.5	18509.1	0.935869	probable acetyl-CoA synthetase
FGSG_01744	766.75	442.7	0.577372	conserved hypothetical protein
FGSG_01746	5490.39	14865.4	2.70753	conserved hypothetical protein
FGSG_01747	2943.66	5625.49	1.91105	hypothetical protein
FGSG_01748	20.32	168.71	8.30266	conserved hypothetical protein
FGSG_01751	110.06	38.06	0.345811	conserved hypothetical protein
FGSG_01755	280.02	63.68	0.227412	conserved hypothetical protein
FGSG_01757	2171.67	1239.33	0.570681	related to E.coli galactoside O-acetyltransferase
FGSG_01760	228.62	44.46	0.194471	conserved hypothetical protein
FGSG_01764	148.47	126.18	0.849869	related to hydrophobin
FGSG_01765	91.59	182.7	1.99476	related to epoxide hydrolase
FGSG_01768	2474.74	631.25	0.255077	conserved hypothetical protein
FGSG_01769	373.32	178.39	0.477847	conserved hypothetical protein
FGSG_01772	181.93	555.04	3.05084	conserved hypothetical protein
FGSG_01773	1	903.49	903.49	conserved hypothetical protein
FGSG_01780	398.37	64.96	0.163064	hypothetical protein
FGSG_01782	465.8	146.27	0.314019	probable organic hydroperoxide resistance protein
FGSG_01785	369.69	399.04	1.07939	related to C4-dicarboxylate transport protein mae1
FGSG_01795	274.11	195.58	0.713509	related to pathway-specific regulatory protein
FGSG_01796	248.12	272.7	1.09906	conserved hypothetical protein
FGSG_01800	242.55	44.07	0.181694	conserved hypothetical protein
FGSG_01801	79.54	393.69	4.94959	related to glutaminase, kidney isoform, mitochondrial precursor
FGSG_01803	404.99	472.1	1.16571	probable alpha-galactosidase C precursor
FGSG_01807	156.21	80.56	0.515716	conserved hypothetical protein
FGSG_01822	239.93	88.57	0.369149	conserved hypothetical protein
FGSG_01825	959.47	445.01	0.463808	conserved hypothetical protein
FGSG_01826	1726.35	777.07	0.450123	probable methylmalonate-semialdehyde dehydrogenase (acylating)
FGSG_01828	125.17	641.42	5.12439	conserved hypothetical protein
FGSG_01832	669.09	393.2	0.587664	conserved hypothetical protein
FGSG_01833	133.74	63.01	0.471138	related to integral membrane protein
FGSG_01836	240.89	114.56	0.47557	related to sterol glucosyltransferase
FGSG_01837	16384.3	12253.5	0.747877	conserved hypothetical protein
FGSG_01838	28344	54212.5	1.91266	conserved hypothetical protein
FGSG_01839	249.64	629.05	2.51983	related to DNA primase large chain
FGSG_01842	5415.05	3785.35	0.699042	related to rat SNF1, Celegans unc-51, Dun1p and other protein serine kinases
FGSG_01844	543.81	303.2	0.557548	conserved hypothetical protein
FGSG_01845	8336.87	3737.02	0.448252	conserved hypothetical protein
FGSG_01846	1576.14	891.73	0.565768	conserved hypothetical protein
FGSG_01847	799.68	2636.93	3.29748	conserved hypothetical protein
FGSG_01848	110.96	308.59	2.78109	conserved hypothetical protein
FGSG_01849	2020.49	1370.86	0.678479	conserved hypothetical protein
FGSG_01850	1980.65	4134.41	2.0874	conserved hypothetical protein
FGSG_01851	2430.79	494.84	0.203572	conserved hypothetical protein
FGSG_01852	5818.56	5361.63	0.92147	related to SSH4 - suppressor of SHR3
FGSG_01854	5776.95	2754.54	0.476816	related to importin beta-2 subunit (transportin)
FGSG_01855	2271.56	486.14	0.214012	conserved hypothetical protein
FGSG_01856	882.47	120.49	0.136537	conserved hypothetical protein
FGSG_01857	312.6	269.63	0.86254	probable NADPH-dependent beta-ketoacyl reductase (rhlG)
FGSG_01858	2023.62	1936.63	0.957013	conserved hypothetical protein
FGSG_01859	19.13	138.67	7.24882	conserved hypothetical protein
FGSG_01861	162.7	27.36	0.168162	related to G protein coupled receptor like protein
FGSG_01863	4531.09	898.66	0.198332	related to 26S proteasome-associated ubiquitin carboxyl-terminal hydrolase
FGSG_01865	8169.62	2956.53	0.361893	related to phosphatidylserine decarboxylase
FGSG_01866	3477.33	4992.52	1.43573	conserved hypothetical protein
FGSG_01867	5484.04	9135.28	1.66579	related to methionine synthase reductase
FGSG_01868	56.06	733.12	13.0774	related to cytochrome P450 monooxygenase (lovA)
FGSG_01870	12932.2	4674.98	0.361498	probable fibrillarin (NOP1)
FGSG_01871	161107	65315.7	0.405419	probable ribosomal protein L17.e.A (cytosolic)
FGSG_01872	741.14	816.5	1.10168	conserved hypothetical protein
FGSG_01873	5324.21	1060.05	0.1991	conserved hypothetical protein
FGSG_01874	4384.79	1074.32	0.245011	related to TGF beta receptor associated protein 1
FGSG_01875	2153.39	493.21	0.229039	conserved hypothetical protein
FGSG_01877	2278.81	5198.05	2.28104	conserved hypothetical protein
FGSG_01879	178.36	1059.52	5.94035	hypothetical protein
FGSG_01881	5039.73	1202.52	0.238608	related to HRD1 - involved in degradation of Hmg2p
FGSG_01884	2727.73	1048.28	0.384305	conserved hypothetical protein
FGSG_01885	11015.6	1794.89	0.16294	probable multidrug resistance protein 2
FGSG_01886	2503.88	3341.4	1.33449	conserved hypothetical protein
FGSG_01887	13892.3	3819.75	0.274954	conserved hypothetical protein
FGSG_01888	33292.5	29383.3	0.882578	conserved hypothetical protein
FGSG_01889	1293.08	885.41	0.684729	conserved hypothetical protein
FGSG_01890	8240.4	1953.79	0.237099	related to the member of the syntaxin family of t-SNAREs TLG2
FGSG_01891	61866.6	19437.5	0.314185	probable calmodulin
FGSG_01892	3798.73	361.67	0.0952081	probable class I alpha mannosidase
FGSG_01893	6554.22	1966.62	0.300054	probable gamma-adaptin precursor
FGSG_01894	254.15	77.42	0.304623	conserved hypothetical protein
FGSG_01895	3216.71	673.04	0.209232	conserved hypothetical protein
FGSG_01896	621.56	553.67	0.890775	related to DNA polymerase Tdt-N
FGSG_01897	4935.41	8519	1.7261	related to microsomal glutathione S-transferase 3
FGSG_01898	4406.97	2969.57	0.673835	related to carboxypeptidase
FGSG_01899	1089.09	404.37	0.371292	conserved hypothetical protein
FGSG_01900	11259.2	3057.73	0.271577	related to signal recognition particle 72 kDa protein
FGSG_01901	516.64	342.29	0.662531	conserved hypothetical protein
FGSG_01902	3491.23	1897.13	0.543399	conserved hypothetical protein
FGSG_01903	2094.77	1178.54	0.562611	related to transcription initiation factor IIE chain TFA1
FGSG_01904	12446.6	2678.96	0.215236	related to TATA-binding protein associated factor 2N
FGSG_01905	496.91	303.05	0.609869	related to D-arabinitol 2-dehydrogenase
FGSG_01906	6765.65	3172.21	0.46887	related to N-acetyltransferase
FGSG_01907	3196.91	715.9	0.223935	conserved hypothetical protein
FGSG_01909	7985.9	3068.92	0.384292	conserved hypothetical protein
FGSG_01910	3344.71	618.73	0.184988	related to SMC1 protein
FGSG_01911	3155.69	840.83	0.266449	conserved hypothetical protein
FGSG_01912	14708.1	5489.52	0.37323	conserved hypothetical protein
FGSG_01913	167.2	56.87	0.340132	conserved hypothetical protein
FGSG_01915	9749.99	7201.67	0.738634	probable regulator of conidiation rca-1
FGSG_01917	15191.4	4521.67	0.297647	probable SEC23
FGSG_01918	4115.52	774.57	0.188207	related to poly(A) polymerase
FGSG_01919	3477.31	687.47	0.197702	related to exocyst complex 70 kDa component
FGSG_01920	1730.85	224.18	0.12952	probable subunit of pre-replication complex
FGSG_01921	2407.36	707.35	0.293828	related to carbohydrate kinase MAK32 protein
FGSG_01922	1076.74	299.54	0.278192	conserved hypothetical protein
FGSG_01923	16868.8	7841.78	0.464869	related to adenylate cyclase-associated protein
FGSG_01924	2292.21	852.74	0.372017	probable carnitine O-acetyltransferase precursor
FGSG_01925	4363.76	1280.27	0.293387	related to nucleosome remodeling complex subunit RSC8
FGSG_01926	8353.69	1840.49	0.220321	probable electron transfer flavoprotein alpha chain precursor
FGSG_01927	2460.03	387.67	0.157588	related to NADPH:adrenodoxin oxidoreductase precursor, mitochondrial
FGSG_01928	1302.92	526.04	0.403739	conserved hypothetical protein
FGSG_01929	1223.43	338.78	0.27691	related to DNA mismatch repair protein PMS1
FGSG_01930	1886.03	568.66	0.301512	conserved hypothetical protein
FGSG_01931	10457.5	6025.54	0.576194	related to TMS1 protein
FGSG_01932	4328.59	3024.58	0.698745	probable cystathionine beta-lyase
FGSG_01933	3000.54	1353.19	0.450982	probable MSP1 AAA ATPase protein
FGSG_01934	196.13	240.18	1.2246	conserved hypothetical protein
FGSG_01935	1976.51	1150.74	0.582208	probable protein MCD4, required for GPI anchor synthesis
FGSG_01936	1779.93	3743.44	2.10314	related to cutinase transcription factor 1 beta
FGSG_01939	380.51	608.94	1.60033	probable amino-acid N-acetyltransferase
FGSG_01940	9562.43	2234.21	0.233645	conserved hypothetical protein
FGSG_01941	33898.4	10020.2	0.295595	probable NADH-ubiquinone oxidoreductase
FGSG_01942	256.41	104.48	0.407472	conserved hypothetical protein
FGSG_01943	13147.1	16129.6	1.22686	conserved hypothetical protein
FGSG_01944	3395.15	1871.67	0.551278	conserved hypothetical protein
FGSG_01946	228.85	801.27	3.50129	related to vacuolar Ca2+/H+ antiporter
FGSG_01948	4995.49	5833.98	1.16785	related to regulator of nonsense transcripts
FGSG_01950	8230.39	183960	22.3513	probable heat shock protein Hsp88
FGSG_01953	996.66	309.49	0.310527	conserved hypothetical protein
FGSG_01954	1988.83	627.3	0.315412	related to SAC2 protein
FGSG_01955	105102	33769.6	0.321302	probable HYP2 - translation initiation factor eIF5A.1
FGSG_01956	133203	44125.1	0.331262	probable ubiquitin fusion protein (ubiquitin / ribosomal protein)
FGSG_01957	4519.46	1732.9	0.383431	conserved hypothetical protein
FGSG_01958	6680.99	2808.64	0.420393	related to D.melanogaster heat shock protein 67B2
FGSG_01959	4063.06	1805.9	0.444468	probable cytochrome P450 (involved in C-22 denaturation of the ergosterol side-chain)
FGSG_01960	7916.94	5579.6	0.704767	related to proteinase inhibitor PBI2
FGSG_01962	10519.1	4729.94	0.449654	probable arginosuccinate synthetase
FGSG_01963	3124.74	1006.64	0.322152	related to branched-chain alpha-ketoacid dehydrogenase kinase, mitochondrial precursor
FGSG_01964	6488.03	4039.61	0.622625	probable chitin synthase
FGSG_01965	4928.46	29306.7	5.94643	conserved hypothetical protein
FGSG_01967	15612.8	8847	0.566652	related to quinic acid utilisation protein QUTG (inositol-1(or 4)-monophosphatase)
FGSG_01968	4334.7	1040.63	0.24007	related to RNA-binding protein La1
FGSG_01969	5875.77	5574.11	0.94866	related to phospholipase A2, cytosolic
FGSG_01970	11957.5	4452.83	0.372387	related to ribosomal protein YmL3
FGSG_01972	1516.07	17588.4	11.6013	probable bifunctional P-450:NADPH-P450 reductase
FGSG_01973	23536.1	8705.3	0.36987	related to phospholipase D
FGSG_01974	69764.8	34379.6	0.492793	probable het-c2 protein
FGSG_01975	20794.2	39321.4	1.89098	related to triacylglycerol lipase
FGSG_01977	430.61	268.65	0.623882	conserved hypothetical protein
FGSG_01979	1	139.18	139.18	conserved hypothetical protein
FGSG_01980	652.39	55.47	0.0850258	conserved hypothetical protein
FGSG_01981	124.41	113	0.908287	related to cytochrome b-large subunit
FGSG_01982	97.52	246.45	2.52717	conserved hypothetical protein
FGSG_01983	55.11	555.85	10.0862	conserved hypothetical protein
FGSG_01985	990.89	222.09	0.224132	related to acetyltransferase
FGSG_01992	1357.89	357.23	0.263077	conserved hypothetical protein
FGSG_01993	169.92	84.78	0.498941	conserved hypothetical protein
FGSG_01995	103.83	22.28	0.214582	related to Na+/H+ antiporter
FGSG_02000	2874.84	6531.51	2.27196	related to URE2 - nitrogen catabolite repression regulator
FGSG_02001	19362.5	9470.81	0.489133	related to phosphatidylserine decarboxylase 2
FGSG_02002	3684.04	1897.43	0.515041	conserved hypothetical protein
FGSG_02003	147.07	993.43	6.75481	conserved hypothetical protein
FGSG_02004	16885.6	21668.7	1.28327	conserved hypothetical protein
FGSG_02007	1010.31	397.84	0.39378	conserved hypothetical protein
FGSG_02008	11949.4	7603.59	0.636315	related to type-III integral membrane protein, involved in copper and iron homeostasis
FGSG_02009	2954.72	1080.27	0.365608	conserved hypothetical protein
FGSG_02010	3270.16	1433.2	0.438266	related to transcription initiation factor tfiid 100 kDa subunit
FGSG_02011	12535.5	6476	0.516614	related to vacuolar protein sorting-associated protein VPS5
FGSG_02012	10236.7	6123.14	0.598153	related to ribosomal protein YmL36 precursor, mitochondrial
FGSG_02013	2795.3	8804.89	3.14989	conserved hypothetical protein
FGSG_02014	18507.4	885938	47.8695	probable heat shock protein 80
FGSG_02015	294.35	4943.33	16.7941	related to esterase
FGSG_02016	3072.58	3822.3	1.244	related to acyl-CoA sterol acyltransferase
FGSG_02017	747.59	748.52	1.00124	conserved hypothetical protein
FGSG_02018	29.01	169.34	5.8373	conserved hypothetical protein
FGSG_02019	6553.38	14534.2	2.21782	related to diacylglycerol pyrophosphate phosphatase DPP1
FGSG_02020	124.68	73.76	0.591594	conserved hypothetical protein
FGSG_02022	75946.3	46425.7	0.611296	probable beta (1-3) glucanosyltransferase gel3p
FGSG_02023	201.27	360.8	1.79262	hypothetical protein
FGSG_02024	372.64	1141.13	3.06229	conserved hypothetical protein
FGSG_02025	2127.48	3428.55	1.61155	probable iron inhibited ABC transporter 2
FGSG_02026	1997.03	1107.81	0.554729	related to DNA-dependent ATPase DOMINO B
FGSG_02027	2687.36	942.34	0.350656	conserved hypothetical protein
FGSG_02028	20729.3	7784.34	0.375524	probable RPT2 - 26S proteasome regulatory subunit
FGSG_02029	8199.1	5810.77	0.708708	probable ubiquitin--protein ligase
FGSG_02030	24713.4	5647	0.2285	probable atp-specific succinyl-coa synthetase alpha subunit
FGSG_02031	1293.8	729.58	0.563905	related to monocarboxylate transporter 2
FGSG_02034	9231.99	14386.8	1.55836	probable alcohol dehydrogenase I - ADH1
FGSG_02035	58.97	2318.18	39.3112	related to vegetatible incompatibility protein HET-E-1
FGSG_02036	497.71	78.84	0.158405	conserved hypothetical protein
FGSG_02037	132.1	34.16	0.258592	conserved hypothetical protein
FGSG_02038	1622.53	843.4	0.519805	conserved hypothetical protein
FGSG_02039	347.95	56.96	0.163702	related to protein TOL
FGSG_02040	740.05	594.07	0.802743	probable histone acetyltransferase
FGSG_02041	1174.39	150.83	0.128433	conserved hypothetical protein
FGSG_02043	7592.4	2740.67	0.360975	related to CCR4 protein
FGSG_02044	8199.5	3194.03	0.38954	conserved hypothetical protein
FGSG_02045	834.68	841.18	1.00779	conserved hypothetical protein
FGSG_02047	5292.56	7489.44	1.41509	conserved hypothetical protein
FGSG_02048	2319.86	503.71	0.217129	conserved hypothetical protein
FGSG_02049	3564.19	1754.17	0.492165	conserved hypothetical protein
FGSG_02051	2328.71	297.5	0.127753	probable manganese superoxide dismutase precursor (sod-2)
FGSG_02053	4359.82	740.73	0.169899	conserved hypothetical protein
FGSG_02054	632.66	330.21	0.521939	probable kinesin-related protein KLPA
FGSG_02058	5454.78	572.73	0.104996	related to endopeptidase Clp
FGSG_02060	2993.28	1089.29	0.363912	related to HRT2 - high level expression reduced Ty3 transposition
FGSG_02063	277.54	110.73	0.39897	related to dihydrodipicolinate synthase
FGSG_02065	1	239.22	239.22	conserved hypothetical protein
FGSG_02066	1311.2	543.04	0.414155	related to HXT2 - Hexose facilitator of moderately low affinity for glucose
FGSG_02067	706.6	1625.36	2.30025	related to raffinose invertase
FGSG_02069	157.61	88.99	0.564622	related to 5`-nucleotidase precursor
FGSG_02071	4190.79	770.91	0.183953	related to acetyltransferase
FGSG_02072	808.45	199.1	0.246274	related to NAD kinase
FGSG_02073	3738.5	2743.05	0.73373	probable lysophospholipase
FGSG_02074	209.72	5219.18	24.8864	conserved hypothetical protein
FGSG_02075	46996.1	28318.7	0.602575	conserved hypothetical protein
FGSG_02076	168.21	1253.87	7.45419	hypothetical protein
FGSG_02077	169382	184021	1.08643	conserved hypothetical protein
FGSG_02078	1422.66	1860.18	1.30754	conserved hypothetical protein
FGSG_02079	3674.79	1529.29	0.416157	related to aminopeptidase Y
FGSG_02082	662.22	3035.25	4.58345	conserved hypothetical protein
FGSG_02083	21195.1	28614.8	1.35007	related to transcription activator amyR
FGSG_02084	8433.22	9670	1.14666	related to RTM1 protein
FGSG_02085	144.45	1010.27	6.99391	conserved hypothetical protein
FGSG_02087	1470.07	745.33	0.507003	conserved hypothetical protein
FGSG_02089	18.77	325.31	17.3314	conserved hypothetical protein
FGSG_02090	2524.09	521.82	0.206736	related to inositol polyphosphate 5-phosphatase ocrl-1
FGSG_02091	2778.31	736.98	0.265262	conserved hypothetical protein
FGSG_02092	10538.1	3286.97	0.311911	probable cytosceletal binding protein
FGSG_02093	1835.05	799.96	0.435934	related to aminoacyl-tRNA hydrolase
FGSG_02095	2910.83	2013.11	0.691593	related to protein GRR1
FGSG_02096	14357.3	3836.88	0.267243	conserved hypothetical protein
FGSG_02097	80730.1	74877.3	0.927502	probable glutaredoxin
FGSG_02098	12380.5	42009.4	3.39318	conserved hypothetical protein
FGSG_02099	148838	81938.9	0.550525	probable ribosomal protein l13a
FGSG_02100	14673.3	3662.15	0.24958	related to translocation protein
FGSG_02101	15328.7	8529.76	0.556458	conserved hypothetical protein
FGSG_02102	546.47	143.25	0.262137	conserved hypothetical protein
FGSG_02103	1175.01	1123.47	0.956137	hypothetical protein
FGSG_02104	115.83	659.35	5.69239	conserved hypothetical protein
FGSG_02105	3749.99	923.42	0.246246	probable clathrin-associated adaptor complex medium chain
FGSG_02106	895.38	1671.3	1.86658	conserved hypothetical protein
FGSG_02108	1079.03	373.22	0.345885	conserved hypothetical protein
FGSG_02120	199.72	1062.03	5.31759	hypothetical protein
FGSG_02125	757.86	1934.7	2.55285	related to TGF beta induced protein ig-h3 precursor
FGSG_02126	2535.46	3425.63	1.35109	related to cyclin CCL1
FGSG_02127	2934.74	13729.8	4.67838	conserved hypothetical protein
FGSG_02137	233.44	284.6	1.21916	probable NADH cytb-reductase
FGSG_02138	55.06	228.62	4.1522	probable monooxygenase
FGSG_02140	101.85	47.56	0.466961	related to tol protein
FGSG_02141	1233.07	555.42	0.450437	conserved hypothetical protein
FGSG_02142	542.53	542.93	1.00074	related to cell surface ferroxidase
FGSG_02143	1185.3	1503.1	1.26812	related to high-affinity iron permease
FGSG_02144	10059.5	4601.84	0.457462	conserved hypothetical protein
FGSG_02145	744.04	1478.71	1.98741	probable MUP1 - High affinity methionine permease
FGSG_02146	194.45	193.9	0.997172	probable succinyl-CoA 3-ketoacid-coenzyme A transferase, mitochondrial precursor
FGSG_02148	842.13	317.34	0.37683	conserved hypothetical protein
FGSG_02154	1073.31	163.83	0.15264	conserved hypothetical protein
FGSG_02158	111.08	36.11	0.325081	related to tetracycline resistance proteins
FGSG_02161	139.86	318.55	2.27763	conserved hypothetical protein
FGSG_02165	263.15	644.3	2.44841	related to ADH7 - NADP(H)-dependent alcohol dehydrogenase
FGSG_02170	354.46	94.13	0.265559	related to chitinase
FGSG_02182	133.68	110.4	0.825853	conserved hypothetical protein
FGSG_02189	925.98	197.33	0.213104	probable glycosylasparaginase
FGSG_02190	12.54	212.35	16.9338	conserved hypothetical protein
FGSG_02191	3401.58	954.78	0.280687	related to GPI-anchor transamidase complex subunit Gpi16
FGSG_02192	1475.15	554.71	0.376036	probable U1 snRNP protein
FGSG_02193	1566.16	423.44	0.270368	conserved hypothetical protein
FGSG_02199	169.29	148.84	0.879201	conserved hypothetical protein
FGSG_02201	1086.96	365.33	0.336103	conserved hypothetical protein
FGSG_02202	791.61	887.91	1.12165	probable endoglucanase IV precursor
FGSG_02204	1193.33	226.92	0.190157	related to serine protease
FGSG_02210	614.33	322.99	0.52576	conserved hypothetical protein
FGSG_02211	240.11	51.07	0.212694	conserved hypothetical protein
FGSG_02212	266.73	33.63	0.126083	related to BCS1 - mitochondrial protein of the AAA family of ATPases
FGSG_02213	52.23	631.72	12.095	conserved hypothetical protein
FGSG_02215	474.97	97.11	0.204455	conserved hypothetical protein
FGSG_02221	13440.4	18235.3	1.35676	putative protein [EST hit]
FGSG_02224	389.25	122.09	0.313654	conserved hypothetical protein
FGSG_02225	231.89	436.33	1.88162	conserved hypothetical protein
FGSG_02230	767.29	1340.35	1.74686	conserved hypothetical protein
FGSG_02231	989.81	1732.15	1.74998	conserved hypothetical protein
FGSG_02232	445.53	176.28	0.395664	conserved hypothetical protein
FGSG_02233	2729.7	4785.73	1.75321	related to protein carrier KAP123
FGSG_02234	2362.62	3254.27	1.3774	conserved hypothetical protein
FGSG_02235	309.39	249.92	0.807783	conserved hypothetical protein
FGSG_02236	951.7	321.78	0.338111	probable Modin
FGSG_02237	3641.97	4155.14	1.1409	related to CDC4 - cell division control protein
FGSG_02238	420.44	251.87	0.599063	conserved hypothetical protein
FGSG_02240	3157.12	1474.43	0.467017	conserved hypothetical protein
FGSG_02244	1863.22	661.51	0.355036	related to cytosolic nonspecific dipeptidase
FGSG_02245	2480.46	4191.58	1.68984	conserved hypothetical protein
FGSG_02247	4640.42	1920.94	0.413958	related to 1-acyldihydroxyacetone-phosphate reductase
FGSG_02252	1164.05	665.79	0.57196	probable SIT1 - Transporter of the bacterial siderophore ferrioxamine B
FGSG_02255	1922.16	879.27	0.457439	conserved hypothetical protein
FGSG_02259	107.96	51.96	0.481289	related to ATP adenylyltransferase II
FGSG_02262	47906.3	31525.3	0.658061	conserved hypothetical protein
FGSG_02263	355.54	229.08	0.644316	conserved hypothetical protein
FGSG_02269	10198	5928.38	0.581328	conserved hypothetical protein
FGSG_02270	1305.86	249.29	0.190901	conserved hypothetical protein
FGSG_02272	1899.71	31204.1	16.4257	related to HNM1 - choline permease
FGSG_02273	37913.5	27452.6	0.724084	probable aldehyde dehydrogenase
FGSG_02274	1512.81	688.58	0.455166	conserved hypothetical protein
FGSG_02275	496.93	255.71	0.51458	conserved hypothetical protein
FGSG_02276	338.51	93.68	0.276742	hypothetical protein
FGSG_02280	993.44	409.45	0.412154	related to cis-1,2-dihydro-1,2-dihydroxynaphthalene dehydrogenase
FGSG_02281	20627.8	66402.8	3.21909	related to C4-dicarboxylate transport protein mae1
FGSG_02282	3850.97	2031.35	0.52749	conserved hypothetical protein
FGSG_02284	2348.53	1141.28	0.485955	conserved hypothetical protein
FGSG_02286	113.12	170.14	1.50407	conserved hypothetical protein
FGSG_02287	624.17	192.57	0.308522	related to POX1 - acyl-CoA oxidase
FGSG_02288	110.27	85.85	0.778544	related to ECM32 - DNA dependent ATPase/DNA helicase B
FGSG_02289	157.43	71.69	0.455377	conserved hypothetical protein
FGSG_02291	1561.2	715	0.457981	related to ADH5 - alcohol dehydrogenase V
FGSG_02308	210.16	113.15	0.538399	related to alanine racemase
FGSG_02314	132.4	105.74	0.79864	related to beta-mannosidase
FGSG_02316	451.75	1078.99	2.38847	related to multidrug resistance protein
FGSG_02317	21315.2	12911.7	0.605749	conserved hypothetical protein
FGSG_02321	774.32	555.63	0.717572	oxidoreductase that catalyses the conversion of dimeric 9-hydroxyrubrofusarin to aurofusarin
FGSG_02322	704.55	512.74	0.727755	aurofusarin/rubrofusarin efflux pump AFLT
FGSG_02323	572.68	140.5	0.245338	binuclear zinc cluster transcription factor that regulates the ratio between aurofusarin and rubr
FGSG_02334	12.57	144.43	11.4901	related to integral membrane protein PTH11
FGSG_02335	9157.75	3005.06	0.328144	conserved hypothetical protein
FGSG_02336	131.38	135.41	1.03067	conserved hypothetical protein
FGSG_02339	2099.01	1645.09	0.783746	related to SUC2 - invertase (sucrose hydrolyzing enzyme)
FGSG_02342	30.06	238.28	7.92681	probable cutinase 1 precursor
FGSG_02346	730.15	346.07	0.473971	probable c-14 sterol reductase ERG-3
FGSG_02347	320.31	81.54	0.254566	probable homogentisate 1,2-dioxygenase
FGSG_02352	1342.71	269.71	0.20087	related to CIT2 - citrate (si)-synthase, peroxisomal
FGSG_02354	532.67	246.34	0.462463	conserved hypothetical protein
FGSG_02358	1	127.15	127.15	probable alpha-glucoside transport protein
FGSG_02364	188.56	53.2	0.282138	conserved hypothetical protein
FGSG_02373	998.17	272.66	0.27316	putative protein [EST hit]
FGSG_02375	373.62	271.82	0.727531	hypothetical protein
FGSG_02378	458.07	307.76	0.671862	conserved hypothetical protein
FGSG_02400	940.37	1476.84	1.57049	probable calcium P-type ATPase NCA-3 [Ca2+-transporting ATPase]
FGSG_02403	3212.57	52786.2	16.4311	probable thioredoxin
FGSG_02406	212.07	61.58	0.290376	related to tetracycline resistance proteins
FGSG_02407	1636.27	696.35	0.425572	related to D-mandelate dehydrogenase
FGSG_02409	197.39	20.75	0.105122	related to small s protein
FGSG_02415	1372.92	950.33	0.692196	conserved hypothetical protein
FGSG_02420	1380.01	374.04	0.271042	conserved hypothetical protein
FGSG_02421	612.23	211	0.344642	conserved hypothetical protein
FGSG_02423	493.13	369.08	0.748444	conserved hypothetical protein
FGSG_02427	2334.86	1427.32	0.611309	conserved hypothetical protein
FGSG_02432	256.3	148.78	0.580492	related to formaldehyde dehydrogenase
FGSG_02433	8037.33	5198.33	0.646773	related to putidaredoxin reductase
FGSG_02434	822.71	621.81	0.755807	conserved hypothetical protein
FGSG_02438	540.72	116.78	0.215971	conserved hypothetical protein
FGSG_02439	4608.69	1855.13	0.402529	related to GABA permease
FGSG_02440	3760.34	1477.03	0.392792	conserved hypothetical protein
FGSG_02441	946.93	435.27	0.459664	conserved hypothetical protein
FGSG_02442	1626.29	261.03	0.160506	related to sporulation-specific protein Sps2p
FGSG_02443	1617.83	2603.25	1.6091	conserved hypothetical protein
FGSG_02444	1229.59	1042.33	0.847705	conserved hypothetical protein
FGSG_02446	2908.07	1015.05	0.349046	conserved hypothetical protein
FGSG_02447	30.88	192.43	6.23154	conserved hypothetical protein
FGSG_02449	304.63	148.93	0.488888	related to nik-1 protein (Os-1p protein)
FGSG_02452	1915.32	308.8	0.161226	conserved hypothetical protein
FGSG_02454	14279.8	5901.44	0.413272	related to THI80 - thiamin pyrophosphokinase
FGSG_02455	11789	6936.22	0.588364	related to mitochondrial intermembrane space protein Mia40
FGSG_02459	258.29	1418.07	5.49022	conserved hypothetical protein
FGSG_02460	6758.09	5356.02	0.792535	probable SPF1 - P-type ATPase - unknown function
FGSG_02461	150592	70191.3	0.466101	probable MDH1 - malate dehydrogenase precursor, mitochondrial
FGSG_02462	5295.95	2683.32	0.506674	conserved hypothetical protein
FGSG_02463	963.8	279.03	0.28951	conserved hypothetical protein
FGSG_02464	3592.17	2280.87	0.634956	conserved hypothetical protein
FGSG_02465	139.5	201.62	1.4453	conserved hypothetical protein
FGSG_02467	1196.83	545.74	0.455988	related to isopenicillin N epimerase
FGSG_02468	1506.45	2482.23	1.64773	conserved hypothetical protein
FGSG_02469	64668.3	52194.6	0.807113	probable CyPBP37 protein (protein binding to CyP41)
FGSG_02470	1483.55	338.15	0.227933	probable replication licensing factor
FGSG_02471	789.35	884.98	1.12115	related to transcription factor medusa
FGSG_02472	4253.99	1960.23	0.460798	conserved hypothetical protein
FGSG_02473	31713.9	13379.1	0.421869	probable mitochondrial ATP synthase subunit f
FGSG_02474	36836.6	14847.5	0.403065	probable NADH-ubiquinone oxidoreductase 21 kDa subunit, mitochondrial precursor
FGSG_02476	2150.47	2079.18	0.966849	probable uridine kinase
FGSG_02477	45207.8	29715.8	0.657316	probable NADH dehydrogenase (ubiquinone), 64 kD subunit, mitochondrial
FGSG_02478	1024.75	583.41	0.569319	related to myosin heavy chain proteins
FGSG_02479	14675.8	6526.77	0.44473	probable Ras-related protein Rab-6A
FGSG_02481	26205.9	14058.7	0.536473	conserved hypothetical protein
FGSG_02482	5484.85	3388.52	0.617796	probable sulfite reductase (NADPH)
FGSG_02484	1143.34	365.03	0.319266	conserved hypothetical protein
FGSG_02485	4885.32	52199.8	10.685	conserved hypothetical protein
FGSG_02486	1125.24	4475.93	3.97776	related to anthranilate synthase component II
FGSG_02488	532.26	600.93	1.12902	related to dis1-suppressing protein kinase dsk1
FGSG_02489	13276.2	12039.9	0.906878	conserved hypothetical protein
FGSG_02490	31.43	337.52	10.7388	conserved hypothetical protein
FGSG_02491	4922.59	8294.12	1.68491	related to enolase-phosphatase E-1
FGSG_02492	913.02	1701.32	1.8634	conserved hypothetical protein
FGSG_02493	107892	23701.9	0.219681	probable ribosomal protein L23a, cytosolic
FGSG_02494	22647.4	4810.08	0.21239	probable mitochondrial import inner membrane translocase subunit TIM8
FGSG_02495	1738.05	12347.9	7.10443	related to divalent cation transporter (aluminium resistance protein ALR1)
FGSG_02496	2900.21	1595.3	0.550064	related to microsomal signal peptidase 12 kDa subunit
FGSG_02497	7801.64	4070.06	0.521693	probable ring-box protein 1
FGSG_02498	11384.7	9231.95	0.810906	conserved hypothetical protein
FGSG_02499	2677.56	3296.71	1.23124	related to amino acid transport protein
FGSG_02500	857.1	1216.54	1.41937	conserved hypothetical protein
FGSG_02502	39317.9	10394.4	0.264369	probable sterol delta 5,6-desaturase
FGSG_02503	69192.4	22489.4	0.325028	related to ribosomal protein L28
FGSG_02504	20026.6	3499.11	0.174723	probable malate dehydrogenase
FGSG_02506	446.77	148.94	0.333371	probable bifunctional purine biosynthetic protein
FGSG_02507	2786.25	1677.54	0.602078	probable relatd to E3-like factor in the SUMO pathway
FGSG_02508	3037.54	853.49	0.280981	conserved hypothetical protein
FGSG_02510	1151.78	186.02	0.161507	related to condensin complex component cnd3
FGSG_02511	521.44	1356.03	2.60055	related to nucleolar protein NOP4 (NOP77)
FGSG_02512	8421.01	249137	29.5852	conserved hypothetical protein
FGSG_02513	7024.44	6479.21	0.922381	conserved hypothetical protein
FGSG_02514	42.97	306.58	7.13475	hypothetical protein
FGSG_02515	4579.21	1030.91	0.225128	conserved hypothetical protein
FGSG_02516	58962.7	334819	5.67849	related to helix-loop-helix protein
FGSG_02517	3226.67	9889.59	3.06495	hypothetical protein
FGSG_02518	3567.11	2999.02	0.840742	probable POB3 protein, that binds to DNA polymerase I
FGSG_02519	8148.77	9660.42	1.18551	related to starvation induced protein PSI-7
FGSG_02520	915.47	591.6	0.646225	conserved hypothetical protein
FGSG_02521	3134.22	3468.64	1.1067	conserved hypothetical protein
FGSG_02522	50140.9	22069.4	0.440148	related to SUR2 protein
FGSG_02523	29648.3	14965.3	0.50476	probable IgE-dependent histamine-releasing factor
FGSG_02524	5402.93	1403.4	0.259748	conserved hypothetical protein
FGSG_02525	458.64	154.81	0.337541	conserved hypothetical protein
FGSG_02527	862.67	812.81	0.942203	probable ITC1 - subunit of Isw2 chromatin remodelling complex
FGSG_02528	2206.03	1055.89	0.478638	related to glucosyltransferase
FGSG_02529	4581.88	717.56	0.156608	conserved hypothetical protein
FGSG_02530	12334.8	1860.14	0.150804	probable prolidase
FGSG_02531	8866.75	8750.62	0.986903	related to transcriptional activator Mut3p
FGSG_02532	4946.1	763.33	0.15433	related to COP9 signalosome complex subunit 1 (G protein pathway suppressor 1)
FGSG_02533	1019.82	308.95	0.302946	related to potassium channel regulatory factor
FGSG_02534	1270.42	860.96	0.677697	conserved hypothetical protein
FGSG_02536	2144.1	1254.74	0.585206	probable splicing factor PRP8 (U5 snRNP)
FGSG_02537	205.54	190.64	0.927508	hypothetical protein
FGSG_02538	240.98	307.99	1.27807	conserved hypothetical protein
FGSG_02539	3916.14	1260.56	0.321888	related to 2-dehydropantoate 2-reductase
FGSG_02540	1904.06	1486.72	0.780816	related to DNA repair helicase ERCC6
FGSG_02541	94782.5	37542.5	0.396091	probable 40S ribosomal protein S14
FGSG_02542	188874	59021	0.312488	probable 60s ribosomal protein L7 subunit
FGSG_02543	2315.43	3039.19	1.31258	related to iron transport protein
FGSG_02544	25870.3	4540.45	0.175508	related to translation initiation factor eIF3
FGSG_02545	1884.52	1291.21	0.685167	conserved hypothetical protein
FGSG_02546	1942.75	2706.16	1.39295	conserved hypothetical protein
FGSG_02547	369.96	356.03	0.962347	conserved hypothetical protein
FGSG_02549	2388.94	2794.43	1.16974	related to PMU1 - high copy suppressor of ts tps2 mutant phenotype
FGSG_02552	1874.92	2592.32	1.38263	hypothetical protein
FGSG_02553	1539.84	1491.71	0.968744	related to microtubule-associated protein
FGSG_02555	7670.72	3026.67	0.394574	probable glutamine-tRNA ligase
FGSG_02560	28377	171515	6.04415	conserved hypothetical protein
FGSG_02561	1446.94	2177.74	1.50507	related to ribosomal RNA processing protein RRP5
FGSG_02562	2059.14	570.26	0.276941	conserved hypothetical protein
FGSG_02563	9227.91	1447.52	0.156863	probable mitochondrial processing peptidase alpha chain precursor MPP
FGSG_02564	7532.2	13483.2	1.79008	related to dma1, component of spindle assembly checkpoint
FGSG_02565	8198.32	2894.3	0.353036	related to vacuolar protein sorting VACUOLELESS1
FGSG_02566	1931.19	1266.75	0.655943	conserved hypothetical protein
FGSG_02567	8026.92	7135.73	0.888975	related to protein-lysine N-methyltransferase
FGSG_02568	422.56	3971.51	9.39869	conserved hypothetical protein
FGSG_02569	67.84	265.7	3.91657	related to integral membrane protein PTH11
FGSG_02570	3120.06	2059.49	0.66008	probable translation elongation factor eEF4
FGSG_02571	12416.3	2920.46	0.235213	probable eukaryotic translation initiation factor 3 subunit 6 interacting protein
FGSG_02572	12892	6216.97	0.482234	conserved hypothetical protein
FGSG_02573	1038.45	1681.52	1.61926	conserved hypothetical protein
FGSG_02574	834.05	281.96	0.338061	conserved hypothetical protein
FGSG_02575	10926	2255.5	0.206434	related to translation initiation factor eIF-4B
FGSG_02576	1478.28	498.66	0.337324	conserved hypothetical protein
FGSG_02577	3997.85	5485.62	1.37214	conserved hypothetical protein
FGSG_02578	732613	297892	0.406616	conserved hypothetical protein
FGSG_02579	3111.62	2384.2	0.766225	conserved hypothetical protein
FGSG_02582	559.51	558.17	0.997605	conserved hypothetical protein
FGSG_02584	6143.33	1387.14	0.225796	probable COP9 signalosome subunit 5 CSN5
FGSG_02585	116657	129337	1.1087	conserved hypothetical protein
FGSG_02586	2031.25	1588.45	0.782006	conserved hypothetical protein
FGSG_02587	57.34	510.84	8.90896	conserved hypothetical protein
FGSG_02588	100946	28000.4	0.27738	probable ribosomal protein S19.e, cytosolic
FGSG_02589	1945.75	812.53	0.417592	probable ZRT2 - Zinc transporter II
FGSG_02593	3694.13	491.77	0.133122	related to cardiolipin synthase
FGSG_02594	1873.89	828.77	0.442272	probable MTO1 protein
FGSG_02595	2836.9	721.51	0.25433	probable vacuolar protein sorting protein VpsB
FGSG_02596	2205.2	756.09	0.342867	probable maintaining mitochondrial morphology protein mmm1
FGSG_02597	1329.49	503.35	0.378604	related to CAAX prenyl protease 2
FGSG_02598	3669.47	1137.49	0.309988	probable Golgi GDP-mannose transporter
FGSG_02599	1716.98	932.06	0.542848	conserved hypothetical protein
FGSG_02600	57051.4	70264.2	1.23159	related to P.aeruginosa regulatory protein mmsR
FGSG_02601	2077.52	1069.08	0.514594	related to F-LANa protein
FGSG_02602	414.34	328.96	0.793937	probable histone 3
FGSG_02604	1633.45	810.4	0.496128	conserved hypothetical protein
FGSG_02605	2118.66	557.76	0.263261	related to tryptophan-tRNA ligase, mitochondrial
FGSG_02606	12893.9	3086.65	0.239389	related to ribosomal protein S10
FGSG_02607	2428.07	4633.56	1.90833	conserved hypothetical protein
FGSG_02608	10288.9	1332.09	0.129469	probable CCAAT-binding transcription factor subunit aab-1
FGSG_02611	1971.68	569.63	0.288906	conserved hypothetical protein
FGSG_02615	2806.2	1206.9	0.430083	related to O-methyltransferase
FGSG_02616	159.91	243.42	1.52223	conserved hypothetical protein
FGSG_02621	687.07	164.12	0.238869	conserved hypothetical protein
FGSG_02622	1342.58	579.37	0.431535	probable DNA replication licensing factor (nimQ)
FGSG_02623	2277.19	2134.13	0.937177	conserved hypothetical protein
FGSG_02624	6122.29	29793.1	4.86634	probable ISU1 protein
FGSG_02625	19.34	117.09	6.05429	conserved hypothetical protein
FGSG_02626	466.14	54.28	0.116446	conserved hypothetical protein
FGSG_02628	2985.81	1825.1	0.611258	conserved hypothetical protein
FGSG_02629	732.93	1077.04	1.4695	conserved hypothetical protein
FGSG_02630	2168.77	576.72	0.26592	probable RIB2 - DRAP deaminase
FGSG_02632	221.8	108.91	0.491028	related to beta-glucosidase
FGSG_02634	3130.32	16219.2	5.18131	related to calcium-independent phospholipase A2
FGSG_02635	1846.93	1930.02	1.04499	conserved hypothetical protein
FGSG_02636	343.3	98.03	0.285552	related to oligosaccharide transporter
FGSG_02637	851.39	465.53	0.546788	probable ATP dependent RNA helicase
FGSG_02638	18.65	191.68	10.2777	conserved hypothetical protein
FGSG_02639	365.8	102.4	0.279934	probable mitotic spindle assembly checkpoint protein mad2p
FGSG_02640	2440.66	512.86	0.210132	related to ubiquitin thiolesterase
FGSG_02641	339.74	46.07	0.135604	probable RCO3 - probable glucose transporter
FGSG_02642	227.45	143.78	0.632139	hypothetical protein
FGSG_02643	1422.58	207.33	0.145742	conserved hypothetical protein
FGSG_02644	195.28	12.86	0.0658542	related to modin
FGSG_02645	4852.7	898.57	0.185169	related to micromolar calcium activated neutral protease 1 (capn1)
FGSG_02646	7435.65	1106.61	0.148825	related to hexamer-binding protein HEXBP
FGSG_02649	5776.25	1547.44	0.267897	probable BET3
FGSG_02650	9805.62	4097.45	0.417868	related to Som1 protein
FGSG_02651	772.08	791.42	1.02505	related to endo-1,3-beta-glucanase
FGSG_02652	2404.95	1828.05	0.76012	conserved hypothetical protein
FGSG_02653	33119.7	5074.33	0.153212	conserved hypothetical protein
FGSG_02654	32.33	121.63	3.76214	conserved hypothetical protein
FGSG_02655	94.35	135.26	1.4336	probable pheromone receptor
FGSG_02657	5207.41	2998.52	0.575818	related to tryptophan 2,3 dioxygenase
FGSG_02658	12569	11353.7	0.903308	probable endoglucanase
FGSG_02659	5652.05	1939.28	0.343111	probable DNA-dependent RNA polymerase II RPB140 (RPB2)
FGSG_02661	14890.7	6873.27	0.46158	probable vacuolar (H+)-ATPase G subunit
FGSG_02662	1416.31	460.79	0.325345	related to nuclear associated protein
FGSG_02663	1178.77	312.59	0.265183	conserved hypothetical protein
FGSG_02664	1361.47	252.33	0.185336	related to E. coli elongation factor-type GTP-binding protein lepa
FGSG_02665	3560.58	1048.29	0.294416	conserved hypothetical protein
FGSG_02666	678.95	455.44	0.670801	related to acetylxylan esterase precursor
FGSG_02667	130.04	201.55	1.54991	conserved hypothetical protein
FGSG_02668	68.71	124.41	1.81065	related to linoleate diol synthase
FGSG_02671	625.86	170.94	0.273128	hypothetical protein
FGSG_02675	990.73	1019.24	1.02878	probable HOL1 - Putative substrate-H+ antiporter - unknown biological function
FGSG_02676	730.93	1000.13	1.3683	related to acriflavine sensitivity control protein ACR-2
FGSG_02677	33.63	320.27	9.52334	probable Na+-transporting ATPase ENA-1 (sodium P-type ATPase ENA-1)
FGSG_02678	90.32	115.92	1.28344	probable ACC deaminase
FGSG_02679	103.49	70.11	0.677457	conserved hypothetical protein
FGSG_02682	195.75	40.06	0.204649	conserved hypothetical protein
FGSG_02683	316.25	72.94	0.23064	conserved hypothetical protein
FGSG_02688	11716	26235.5	2.23928	related to tetracycline resistance proteins
FGSG_02689	2738.42	3529.9	1.28903	conserved hypothetical protein
FGSG_02690	1197.08	940.28	0.785478	conserved hypothetical protein
FGSG_02694	9.93	118.3	11.9134	related to spherulin 1B precursor
FGSG_02696	847.4	242.88	0.286618	conserved hypothetical protein
FGSG_02697	1901.27	4142.77	2.17895	related to GDP-fucose transporter
FGSG_02698	3258.66	7870.98	2.4154	conserved hypothetical protein
FGSG_02699	14396.6	8880.24	0.616828	probable Golgi GDP-mannose transporter
FGSG_02700	618.99	649.53	1.04934	probable RRB1 - involved in the regulation of ribosome biosynthesis
FGSG_02701	5179.47	4536.09	0.875783	conserved hypothetical protein
FGSG_02702	5941.65	6342.35	1.06744	related to DOM34 - functions in protein translation to promote G1 progression and differentiation
FGSG_02703	4979.36	3804.16	0.763986	related to 2,5-diketo-D-gluconic acid reductase
FGSG_02704	474.13	66.28	0.139793	conserved hypothetical protein
FGSG_02705	1063.61	1186.72	1.11575	conserved hypothetical protein
FGSG_02706	8098.32	1551.32	0.191561	related to non-snRNP spliceosome component (pre-mRNA splicing protein PRP19)
FGSG_02707	6196.37	3133.59	0.505714	conserved hypothetical protein
FGSG_02708	2576.76	1143.41	0.443739	conserved hypothetical protein
FGSG_02709	3543.82	853.03	0.240709	conserved hypothetical protein
FGSG_02710	176.96	42.94	0.242654	conserved hypothetical protein
FGSG_02713	888.44	1135.22	1.27777	conserved hypothetical protein
FGSG_02714	3151	3888.8	1.23415	probable KTR5 - putative mannosyltransferase
FGSG_02715	661.79	558.28	0.843591	conserved hypothetical protein
FGSG_02717	5260.96	1663.78	0.31625	probable dihydroxy-acid dehydratase
FGSG_02718	1367	381.62	0.279166	conserved hypothetical protein
FGSG_02720	22696.5	9940.38	0.437969	probable cell wall glucanase (Utr2)
FGSG_02721	2451.38	484.95	0.197827	conserved hypothetical protein
FGSG_02722	3177.62	2143.38	0.674524	conserved hypothetical protein
FGSG_02724	114.41	136.38	1.19203	related to RAD5 - DNA helicase
FGSG_02727	844.59	441.44	0.522668	related to S-M checkpoint control protein rad4
FGSG_02729	5456.72	3212.98	0.588812	related to CHS7 protein
FGSG_02730	3212.87	5051.6	1.5723	conserved hypothetical protein
FGSG_02732	659.99	456.91	0.692298	conserved hypothetical protein
FGSG_02733	1379.22	642.82	0.466075	conserved hypothetical protein
FGSG_02735	1467.14	394.42	0.268836	conserved hypothetical protein
FGSG_02738	25795.5	8770.81	0.340014	conserved hypothetical protein
FGSG_02742	1741.77	745.26	0.427875	conserved hypothetical protein
FGSG_02743	11777.7	10816.5	0.918385	related to DNA-binding protein
FGSG_02744	17727.1	52777.9	2.97724	related to the plant PR-1 class of pathogen related proteins
FGSG_02746	13341	5728.87	0.429419	probable small nuclear ribonucleoprotein E
FGSG_02749	5508.36	774.95	0.140686	related to vacuolar membrane protein HMT1
FGSG_02750	489.66	354.73	0.724441	conserved hypothetical protein
FGSG_02752	774.05	494.93	0.639403	probable ATP dependent RNA helicase
FGSG_02753	573	623.29	1.08777	related to pyridoxine 4-dehydrogenase
FGSG_02754	442.14	205.69	0.465215	conserved hypothetical protein
FGSG_02755	1415.22	3534.94	2.4978	conserved hypothetical protein
FGSG_02756	11568.6	5907.93	0.510686	related to vacuolar protein-sorting protein VPS35
FGSG_02757	3773.93	5044.77	1.33674	related to glutamate carboxypeptidase II
FGSG_02758	11553.9	9820.43	0.849967	related to DNA damage response protein
FGSG_02759	73.57	357.15	4.85456	hypothetical protein
FGSG_02760	759.08	10329.9	13.6084	conserved hypothetical protein
FGSG_02761	8142.6	25755	3.163	related to mitochondrial import protein MPI1 precursor
FGSG_02762	19986	7452.83	0.372902	related to ribosomal protein YmS18, mitochondrial
FGSG_02763	3493.26	3906.47	1.11829	conserved hypothetical protein
FGSG_02764	23293.4	10957.1	0.470394	probable GTP-binding protein
FGSG_02765	221.01	167.02	0.755712	related to sialidase
FGSG_02766	2068.33	543.87	0.262951	conserved hypothetical protein
FGSG_02767	492.11	451.1	0.916665	probable amino acid transporter
FGSG_02768	2109.2	1172.24	0.555775	conserved hypothetical protein
FGSG_02769	5215.2	2046.65	0.392439	probable BCS1 protein precursor
FGSG_02770	380202	273751	0.720016	probable FBA1 - fructose-bisphosphate aldolase
FGSG_02771	13079.6	6101.89	0.466519	probable KES1 - involved in ergosterol biosynthesis
FGSG_02773	8738.44	6499.42	0.743773	related to caffeine-induced death protein Cid2
FGSG_02774	19020.1	8633.32	0.453906	related to acetyltransferase 1
FGSG_02776	626.64	154.34	0.246298	conserved hypothetical protein
FGSG_02778	1677.76	844.71	0.503475	probable histone H3 methyltransferase DIM-5
FGSG_02779	8155.94	5255.38	0.644362	conserved hypothetical protein
FGSG_02780	13201.3	3824.43	0.289702	probable coatomer complex beta chain
FGSG_02781	3887.13	1464.48	0.376751	probable SKI2 - antiviral protein and putative helicase
FGSG_02782	74893.1	11507.4	0.153651	probable pyruvate dehydrogenase (lipoamide) beta chain precursor (PDB1)
FGSG_02783	9395.93	2837.52	0.301995	probable DELTA(24)-STEROL C-METHYLTRANSFERASE (ERG6)
FGSG_02784	4145.11	1999.24	0.482313	conserved hypothetical protein
FGSG_02785	11266.6	3897.23	0.345911	probable zuotin
FGSG_02787	3135.32	1215.87	0.387798	conserved hypothetical protein
FGSG_02788	709.27	209.11	0.294824	conserved hypothetical protein
FGSG_02789	5503.39	547.03	0.0993987	conserved hypothetical protein
FGSG_02790	359.88	285.91	0.794459	conserved hypothetical protein
FGSG_02791	3037.08	5541.29	1.82455	conserved hypothetical protein
FGSG_02793	2600.04	818.92	0.314964	related to vesicular transport protein
FGSG_02794	14027.2	9074.01	0.646884	conserved hypothetical protein
FGSG_02795	11559.2	5456.67	0.472063	probable dis1-suppressing protein kinase dsk1
FGSG_02796	1190.53	2639.81	2.21734	conserved hypothetical protein
FGSG_02797	2931.1	1475.14	0.503272	conserved hypothetical protein
FGSG_02798	2029.52	1042.1	0.513471	conserved hypothetical protein
FGSG_02801	1487.83	1530.33	1.02857	related to transcription factor SPT8
FGSG_02803	6587.46	2159.94	0.327887	conserved hypothetical protein
FGSG_02807	4279.78	3821.23	0.892857	conserved hypothetical protein
FGSG_02809	568.9	362.37	0.636966	conserved hypothetical protein
FGSG_02810	1718.39	2835.75	1.65024	conserved hypothetical protein
FGSG_02811	8951.7	11689.1	1.30579	related to phospholipase a-2-activating protein
FGSG_02812	5896.98	10259.1	1.73972	related to UNR-interacting protein STRAP (serine-threonine kinase receptor-associated protein)
FGSG_02813	1	4768.28	4768.28	hypothetical protein
FGSG_02814	124218	68193	0.548979	related to myc-type bHLH transcription factor
FGSG_02815	26.91	163.68	6.0825	conserved hypothetical protein
FGSG_02816	474.48	487.81	1.02809	related to Vault poly[ADP-ribose] polymerase
FGSG_02817	147.78	57.55	0.38943	conserved hypothetical protein
FGSG_02819	211.32	59.41	0.281138	conserved hypothetical protein
FGSG_02821	3671.27	16599.3	4.5214	conserved hypothetical protein
FGSG_02822	2899.3	3110.31	1.07278	conserved hypothetical protein
FGSG_02825	322.14	205.51	0.637952	related to positive activator of transcription
FGSG_02827	128.98	91.88	0.712359	conserved hypothetical protein
FGSG_02828	14073.3	8165.34	0.5802	conserved hypothetical protein
FGSG_02829	1900.89	380.92	0.20039	related to 2-deoxy-D-gluconate 3-dehydrogenase
FGSG_02839	230.48	96.35	0.418041	related to peptide transport protein
FGSG_02840	1792.73	507.39	0.283026	conserved hypothetical protein
FGSG_02842	1	285.85	285.85	hypothetical protein
FGSG_02843	3735.77	1209.24	0.323692	related to O-methyltransferase
FGSG_02844	1282.67	473.17	0.368895	related to integral membrane protein PTH11
FGSG_02846	543.64	355.86	0.654588	conserved hypothetical protein
FGSG_02847	21.95	797.38	36.3271	probable ABC1 transport protein
FGSG_02848	55.19	280.48	5.08208	conserved hypothetical protein
FGSG_02851	581.96	193.96	0.333288	probable fumarylacetoacetate hydrolase
FGSG_02854	198.01	77.19	0.389829	conserved hypothetical protein
FGSG_02858	121.8	23.95	0.196634	hypothetical protein
FGSG_02862	1128.97	321.46	0.284737	conserved hypothetical protein
FGSG_02866	275.42	41.72	0.151478	conserved hypothetical protein
FGSG_02867	177.32	115.02	0.648658	conserved hypothetical protein
FGSG_02868	2212.64	1160.01	0.524265	conserved hypothetical protein
FGSG_02870	1151.25	911.51	0.791757	probable ATP-binding multidrug cassette transport protein
FGSG_02871	50.25	777.84	15.4794	conserved hypothetical protein
FGSG_02872	548.89	223.91	0.407932	related to cytochrome P450 8B1
FGSG_02873	113.86	20.11	0.17662	probable phenylacetyl-CoA ligase
FGSG_02880	180.58	76.7	0.424742	related to nitrate reductase [NADPH]
FGSG_02891	359.24	424.39	1.18136	conserved hypothetical protein
FGSG_02893	4107.76	4731.29	1.15179	related to protein-arginine deiminase type II
FGSG_02895	865.77	728.37	0.841297	conserved hypothetical protein
FGSG_02896	196.49	142.39	0.724668	hypothetical protein
FGSG_02899	663.01	413.44	0.62358	conserved hypothetical protein
FGSG_02901	6425.44	3698.11	0.575542	related to sulfatase
FGSG_02902	793.15	124.75	0.157284	conserved hypothetical protein
FGSG_02905	7758.17	2644.68	0.34089	related to Het-c protein
FGSG_02906	1790.67	4262.17	2.38021	related to isoflavone reductase homolog A622
FGSG_02909	10475.9	9629.91	0.919248	conserved hypothetical protein
FGSG_02910	4243.78	1351.38	0.318438	conserved hypothetical protein
FGSG_02911	19012.4	18711.2	0.984159	conserved hypothetical protein
FGSG_02913	1147.21	1155.39	1.00713	conserved hypothetical protein
FGSG_02918	703.09	317.44	0.451493	related to aspartic proteinase, pepstatin-sensitive
FGSG_02924	35.88	124.89	3.48077	related to monomeric sarcosine oxidase
FGSG_02925	4587.87	4210.03	0.917644	conserved hypothetical protein
FGSG_02926	32703.3	25573.9	0.781998	conserved hypothetical protein
FGSG_02929	9580.04	3862.49	0.403181	related to pisatin demethylase (cytochrome P450)
FGSG_02930	6302.67	4487.8	0.712047	conserved hypothetical protein
FGSG_02931	135.17	1306.96	9.66901	conserved hypothetical protein
FGSG_02932	128.1	535.27	4.17853	conserved hypothetical protein
FGSG_02934	119.2	22.82	0.191443	hypothetical protein
FGSG_02936	1527.9	797.56	0.521998	conserved hypothetical protein
FGSG_02937	2569.89	699.36	0.272136	conserved hypothetical protein
FGSG_02938	220.83	164.77	0.74614	conserved hypothetical protein
FGSG_02941	434.27	60.13	0.138462	related to guanine deaminase
FGSG_02942	802.19	713.66	0.88964	conserved hypothetical protein
FGSG_02949	170.65	182.96	1.07214	hypothetical protein
FGSG_02950	29956	35223.8	1.17585	related to neutral amino acid permease
FGSG_02952	13249.9	6770.45	0.51098	conserved hypothetical protein
FGSG_02953	49.53	281.83	5.69009	conserved hypothetical protein
FGSG_02954	1	110.37	110.37	hypothetical protein
FGSG_02955	107.32	115.73	1.07836	conserved hypothetical protein
FGSG_02960	433.22	154.28	0.356124	conserved hypothetical protein
FGSG_02963	407.31	226.88	0.55702	conserved hypothetical protein
FGSG_02967	4792.75	3753.98	0.783262	conserved hypothetical protein
FGSG_02968	43.74	1019.05	23.2979	conserved hypothetical protein
FGSG_02972	780.06	349.74	0.44835	conserved hypothetical protein
FGSG_02974	8311.5	12718.7	1.53025	probable catalase 2
FGSG_02975	2594.89	1680.56	0.647642	related to lipid binding protein Tfs1p
FGSG_02976	152.77	268.84	1.75977	probable endopeptidase K
FGSG_02978	465079	593895	1.27698	probable low-affinity hexose transporter HXT3
FGSG_02993	967.75	307.65	0.317902	conserved hypothetical protein
FGSG_02996	334.6	170.06	0.508249	related to tol protein
FGSG_02997	114.26	87.1	0.762297	conserved hypothetical protein
FGSG_02999	6053.39	4147.06	0.685081	conserved hypothetical protein
FGSG_03004	179.21	43.78	0.244294	related to tol protein
FGSG_03006	257.13	462.89	1.80022	conserved hypothetical protein
FGSG_03009	19054.8	11481.5	0.602551	related to integral membrane protein
FGSG_03011	1352.04	756.3	0.559377	conserved hypothetical protein
FGSG_03013	1	1150.22	1150.22	conserved hypothetical protein
FGSG_03014	1518.72	15356.6	10.1115	probable hexokinase
FGSG_03015	19.59	2484.43	126.821	related to protein MCH2 (monocarboxylate permease homolog)
FGSG_03016	1	1034.14	1034.14	conserved hypothetical protein
FGSG_03017	43653.8	42017.8	0.962525	probable rAsp f 9 allergen
FGSG_03018	315.97	55.15	0.174542	related to selenocysteine lyase
FGSG_03020	18.1	111.88	6.18122	related to human band 3 anion transport protein
FGSG_03025	1486.29	629.09	0.423262	conserved hypothetical protein
FGSG_03026	11303.3	1163.61	0.102944	conserved hypothetical protein
FGSG_03028	6024.15	4710.87	0.781997	conserved hypothetical protein
FGSG_03031	1097.15	225.2	0.205259	conserved hypothetical protein
FGSG_03032	314.55	186.98	0.594436	related to vacuolar membrane protein HMT1
FGSG_03033	2201.56	7641.73	3.47105	related to fluconazole resistance protein
FGSG_03035	60.99	189.06	3.09985	conserved hypothetical protein
FGSG_03040	25.62	210.99	8.23536	conserved hypothetical protein
FGSG_03046	192.59	128.9	0.669297	conserved hypothetical protein
FGSG_03057	50.05	133.18	2.66094	conserved hypothetical protein
FGSG_03058	742.02	430.93	0.580753	conserved hypothetical protein
FGSG_03061	105955	95835.3	0.904493	related to BDH1 - stereospecific (2R, 3R)-2,3-butanediol dehydrogenase
FGSG_03064	193.95	32.35	0.166796	related to HSP30 heat shock protein Yro1p
FGSG_03066	1706.18	778.71	0.456406	probable geranylgeranyl-diphosphate geranylgeranyltransferase (AL-2)
FGSG_03069	1563.64	620.72	0.396971	related to dihydrodipicolinate synthase
FGSG_03071	41.56	343.37	8.26203	related to fructosyl amino acid oxidase
FGSG_03072	209.04	61	0.29181	related to tripeptidyl-peptidase I
FGSG_03075	270.79	94.63	0.349459	related to pyrroline-5-carboxylate reductase
FGSG_03078	286.53	133.15	0.464698	conserved hypothetical protein
FGSG_03079	2580.51	2148.58	0.832618	conserved hypothetical protein
FGSG_03080	123.31	309.24	2.50783	related to ethionine resistance protein
FGSG_03081	1079.91	1193.4	1.10509	conserved hypothetical protein
FGSG_03083	244.49	201.74	0.825146	related to sugar transport protein STP1
FGSG_03086	441.33	246.82	0.559264	related to pisatin demethylase cytochrome P450
FGSG_03087	2490.57	1089.72	0.437538	hypothetical protein
[truncated: 7,640 more rows]
